# Supplementary material for: Inc/GFP chimera protein-based interactomics reveals host cellular interactions of Cps0558, a novel Chlamydia psittaci inclusion protein
Source: Pathog Dis. 2025 Oct 22;83:ftaf012. doi: 10.1093/femspd/ftaf012 (PMC12648544; doi:10.1093/femspd/ftaf012)
Supplement: ftaf012_Supplemental_Files [file ftaf012_supplemental_files.zip]

Archive with 7 entries (7 files):
- Manuscript_Gensch_Supplemental Figure 1.png
- Manuscript_Gensch_Supplemental Figure 2.png
- Manuscript_Gensch_Supplemental Figure 3.png
- Manuscript_Gensch_Supplemental Table 1.xlsx
- Manuscript_Gensch_Supplemental Table 2.xlsx
- Manuscript_Gensch_Supplemental Table 3.xlsx
- Manuscript_Gensch_Supplemental Table 4.xlsx
