# Supplementary material for: Inc/GFP chimera protein-based interactomics reveals host cellular interactions of Cps0558, a novel Chlamydia psittaci inclusion protein
Source: Pathog Dis. 2025 Oct 22;83:ftaf012. doi: 10.1093/femspd/ftaf012 (PMC12648544; doi:10.1093/femspd/ftaf012)
Supplement: ftaf012_Supplemental_Files [file ftaf012_supplemental_files.zip › Manuscript_Gensch_Supplemental Table 1.xlsx]

## Sheet: Tabelle1
	C. psittaci 02DC15							C. psittaci VS225		C. psittaci 6BC	predicted by
	accession no. CP002806.1							accession no. CP003793.1		accession no. CP002549.1	Dehoux et al. 2011	Pereira et al. 2024
name	locus	total / aa	N-terminal domain / aa	1st TMα / aa	loop / aa	2nd TMα / aa	C-terminal domain / aa	locus	annotation	locus	ortholog in C. caviae	ortholog in C. trachomatis
Cps0558	CPS0B_0558	372	36	22	5	24	285	B600_0596	incA family protein	CPSIT_0555	CCA_00513
Cps0181	CPS0B_0181	1012	48	22	5	19	918	B600_0189	inclusion membrane domain protein	CPSIT_0179	CCA_00156
Cps0355	CPS0B_0355	224	36	25	5	24	134	B600_0375	incA family protein	CPSIT_0350	CCA_00318
Cps0855	CPS0B_0855	810	44	26	6	23	711	B600_0910	incA family protein	CPSIT_0848	CCA_00799
Cps0856	CPS0B_0856	342	28	27	6	21	260	B600_0911	incA family protein	CPSIT_0850	CCA_00800
Cps0849	CPS0B_0849	238	26	25	5	22	160	B600_0904	incA family protein	CPSIT_0841	CCA_00793
Cps0857	CPS0B_0857	479	32	21	6	22	398	B600_0912	incA family protein	CPSIT_0851	CCA_00801
IncAa	CPS0B_0598	382	67	24	5	21	265	B600_0636	incA family protein	CPSIT_0594	CCA_00550
IncBb	CPS0B_0535	202	118	32	11	25	16	B600_0570	inclusion membrane protein B	CPSIT_0532	CCA_00491	IncB
IncCb	CPS0B_0534	184	103	23	19	24	15	B600_0569	inclusion membrane protein C	CPSIT_0531	CCA_00490	IncC
Cps0850c	CPS0B_0850	352	26	26	11	24	265	B600_0905	incA family protein	CPSIT_0842	CCA_00794
Cps0671	CPS0B_0671	143	41	27	5	23	47	B600_0715	hypothetical protein	CPSIT_0664	CCA_00622
Cps0698	CPS0B_0698	528	30	22	5	25	446	B600_0743	hypothetical protein	CPSIT_0689	CCA_00645
Cps0851	CPS0B_0851	237	29	19	5	26	158	B600_0906	hypothetical protein	CPSIT_0843	CCA_00795
Cps0157	CPS0B_0157	335	29	22	5	24	255	B600_0164	putative membrane protein	CPSIT_0155
Cps0158	CPS0B_0158	88	20	20	19	23	6	B600_0165	putative membrane protein	CPSIT_0156	CCA_00139
Cps0163	CPS0B_0163	82	5	17	11	19	30	B600_0170	hypothetical protein	CPSIT_0161
Cps0214	CPS0B_0214	92	24	22	11	22	13	B600_0226	putative membrane protein	CPSIT_0212	CCA_00188	CT440
Cps0223	CPS0B_0223	156	72	21	11	26	26	B600_0235	hypothetical protein	CPSIT_0221	CCA_00583
Cps0249	CPS0B_0249	356	28	27	5	22	274	B600_0262	putative membrane protein	CPSIT_0247	CCA_00221
Cps0266	CPS0B_0266	221	6	23	26	26	140	B600_0279	hypothetical protein	CPSIT_0264
Cps0291	CPS0B_0291	234	103	27	5	24	75	B600_0309	putative inner membrane protein	CPSIT_0289	CCA_00263	CT383
Cps0321	CPS0B_0321	91	8	20	19	18	26	B600_0337	hypothetical protein	CPSIT_0317
Cps0362	CPS0B_0362	344	30	22	5	23	264	B600_0383	hypothetical protein	CPSIT_0357	CCA_00325
Cps0371	CPS0B_0371	150	47	18	41	26	18	B600_0394	putative inner membrane protein	CPSIT_0366
Cps0373	CPS0B_0373	133	44	19	33	27	10	B600_0395	putative inner membrane protein	CPSIT_0368	CCA_00334
Cps0387	CPS0B_0387	186	47	24	11	20	84	B600_0410	putative inner membrane protein	CPSIT_0382	CCA_00353
Cps0395	CPS0B_0395	104	26	22	5	23	28	B600_0419	putative inner membrane protein	CPSIT_0390	CCA_00360
Cps0396	CPS0B_0396	110	41	21	5	22	21	B600_0420	putative inner membrane protein	CPSIT_0391	CCA_00361
Cps0409	CPS0B_0409	132	49	21	19	22	21	B600_0433	hypothetical protein	CPSIT_0404
Cps0433	CPS0B_0433	160	45	21	5	23	66	B600_0460	hypothetical protein	CPSIT_0429
Cps0435	CPS0B_0435	125	36	22	5	20	42	B600_0462	hypothetical protein	CPSIT_0431	CCA_00397
Cps0436	CPS0B_0436	373	34	21	5	22	291	B600_0463	putative exported protein	CPSIT_0432	CCA_00398
Cps0473	CPS0B_0473	90	30	22	5	23	10	B600_0504	putative membrane protein	CPSIT_0469	CCA_00430
Cps0477	CPS0B_0477	432	31	22	5	24	350	B600_0508	putative inner membrane protein	CPSIT_0473	CCA_00434
Cps0541	CPS0B_0541	469	5	19	6	21	418	B600_0577	putative exported protein	CPSIT_0538	CCA_00497
Cps0544	CPS0B_0544	644	45	23	5	26	545	B600_0580	putative inner membrane protein	CPSIT_0541	CCA_00500
Cps0548	CPS0B_0548	160	90	22	5	22	21	B600_0584	putative exported protein	CPSIT_0545
Cps0578	CPS0B_0578	426	31	22	5	25	343	B600_0616	hypothetical protein	CPSIT_0575	CCA_00530 CCA_00663
Cps0583	CPS0B_0583	377	195	22	11	23	126	B600_0621	putative inner membrane protein	CPSIT_0580	CCA_00536
Cps0605	CPS0B_0605	318	30	22	5	23	238	B600_0644	putative membrane protein	CPSIT_0601	CCA_00557
Cps0613	CPS0B_0613	253	166	24	5	25	33	B600_0654	hypothetical protein	CPSIT_0607
Cps0631	CPS0B_0631	265	60	18	11	33	143	B600_0674	hypothetical protein	CPSIT_0624	CCA_00584 CCA_00586
Cps0635	CPS0B_0635	233	43	25	11	24	130	B600_0678	hypothetical protein	CPSIT_0628	CCA_00591	CT179
Cps0666	CPS0B_0666	130	39	24	5	23	39	B600_0710	putative transmembrane protein	CPSIT_0659	CCA_00619 CCA_00620
Cps0668	CPS0B_0668	96	39	21	5	24	7	B600_0712	hypothetical protein	CPSIT_0661
Cps0670	CPS0B_0670	105	35	26	5	22	17	B600_0714	putative transmembrane protein	CPSIT_0663	CCA_00621
Cps0688	CPS0B_0688	417	35	22	5	21	334	B600_0733	hypothetical protein	CPSIT_0679	CCA_00634
Cps0689	CPS0B_0689	416	36	21	5	23	331	B600_0734	hypothetical protein	CPSIT_0680	CCA_00636
Cps0690	CPS0B_0690	552	30	22	5	20	475	B600_0735	hypothetical protein	CPSIT_0681	CCA_00639
Cps0726	CPS0B_0726	100	31	27	11	22	9	B600_0773	hypothetical protein	CPSIT_0717	CCA_00674
Cps0759	CPS0B_0759	114	30	21	6	24	33	B600_0810	putative transmembrane protein	CPSIT_0751	CCA_00708
Cps0889	CPS0B_0889	168	5	21	6	21	115	B600_0950	hypothetical protein	CPSIT_0883	CCA_00832
Cps1006	CPS0B_1006	147	62	22	20	30	13	B600_1072	putative inner membrane protein	CPSIT_0997	CCA_00941	CT565
Cps1032	CPS0B_1032	100	31	19	5	23	22	B600_1103	putative membrane protein
Cps1055	CPS0B_1055	265	161	19	5	19	61	B600_1128	conserved membrane protein	CPSIT_1047
Cps1070	CPS0B_1070	401	15	20	5	20	341	B600_1144	hypothetical protein	CPSIT_1062
Cps0203	CPS0B_0203	369	37	20	5	21	286	B600_0214	conserved membrane protein	CPSIT_0201	CCA_00177
Cps0386	CPS0B_0386	203	24	26	5	21	127	B600_0409	putative inner membrane protein	CPSIT_0381	CCA_00352
Cps0997	CPS0B_0997	154	99	21	11	19	4	B600_1062	putative inner membrane protein	CPSIT_0988	CCA_00932
aRockey et al. (1995). bBannantine et al. (1998). cHuang et al. (2023), Xiao et al. (2023).
