# Supplementary material for: Inc/GFP chimera protein-based interactomics reveals host cellular interactions of Cps0558, a novel Chlamydia psittaci inclusion protein
Source: Pathog Dis. 2025 Oct 22;83:ftaf012. doi: 10.1093/femspd/ftaf012 (PMC12648544; doi:10.1093/femspd/ftaf012)
Supplement: ftaf012_Supplemental_Files [file ftaf012_supplemental_files.zip › Manuscript_Gensch_Supplemental Table 2.xlsx]

## Sheet: chim.IncE (C. trachomatis)
Bait	Prey	BDFR	SaintScore
chim.IncE	SNX5	0	0.99
chim.IncE	SNX6	0.01	0.86
chim.IncE	CDC40	0.07	0.15
chim.IncE	SNW1	0.33	0.03
chim.IncE	RALY	0.49	0.01
chim.IncE	RBM8A	0.59	0.01
chim.IncE	DHX15	0.59	0.01
chim.IncE	RAB13	0.59	0.01
chim.IncE	ATP13A1	0.59	0.01
chim.IncE	H1-0	0.77	0.01
chim.IncE	CWC15	0.77	0.01
chim.IncE	SON	0.81	0
chim.IncE	NOP10	0.83	0
chim.IncE	PTDSS1	0.83	0
chim.IncE	HDGFL2	0.83	0
chim.IncE	FLOT1	0.83	0
chim.IncE	NDUFB4	0.83	0
chim.IncE	RAE1	0.83	0
chim.IncE	GNL2	0.83	0
chim.IncE	KIF4A	0.83	0
chim.IncE	ERAL1	0.83	0
chim.IncE	MAGOHB	0.9	0
chim.IncE	NHP2	0.9	0
chim.IncE	MFAP1	0.9	0
chim.IncE	USP36	0.9	0
chim.IncE	RBMXL1	0.9	0
chim.IncE	PRPF19	0.92	0
chim.IncE	NKTR	0.92	0
chim.IncE	EIF4A3	0.92	0
chim.IncE	S100A6	0.93	0
chim.IncE	COLGALT1	0.93	0
chim.IncE	RAB6A	0.93	0
chim.IncE	CAV1	0.93	0
chim.IncE	PDCD11	0.94	0
chim.IncE	POLR1G	0.94	0
chim.IncE	RPL12	0.94	0
chim.IncE	NDUFS3	0.94	0
chim.IncE	MRPL45	0.94	0
chim.IncE	PABPN1	0.94	0
chim.IncE	MRPL37	0.94	0
chim.IncE	SDF2L1	0.94	0
chim.IncE	PRPS2	0.94	0
chim.IncE	COX6C	0.94	0
chim.IncE	ITCH	0.94	0
chim.IncE	GAR1	0.94	0
chim.IncE	SSR3	0.94	0
chim.IncE	MRPL47	0.94	0
chim.IncE	STT3A	0.94	0
chim.IncE	SRPRA	0.94	0
chim.IncE	VAMP8	0.94	0
chim.IncE	CYP51A1	0.94	0
chim.IncE	SMC1A	0.94	0
chim.IncE	MARCKS	0.94	0
chim.IncE	AUP1	0.94	0
chim.IncE	ACOT9	0.94	0
chim.IncE	RPLP1	0.94	0
chim.IncE	AGL	0.94	0
chim.IncE	GTF3C1	0.94	0
chim.IncE	CAPZB	0.94	0
chim.IncE	KIAA1614	0.94	0
chim.IncE	SRPRB	0.94	0
chim.IncE	IARS1	0.94	0
chim.IncE	SNRPF	0.94	0
chim.IncE	RPL30	0.94	0
chim.IncE	TRA2A	0.94	0
chim.IncE	HNRNPC	0.94	0
chim.IncE	SNRNP40	0.97	0
chim.IncE	SF3B2	0.97	0
chim.IncE	MARS1	0.97	0
chim.IncE	RPLP2	0.97	0
chim.IncE	TJP1	0.97	0
chim.IncE	CHD4	0.97	0
chim.IncE	U2AF2	0.97	0
chim.IncE	FTSJ3	0.97	0
chim.IncE	RPL10A	0.97	0
chim.IncE	WDR36	0.97	0
chim.IncE	RBBP6	0.97	0
chim.IncE	SRSF7	0.97	0
chim.IncE	RBM3	0.97	0
chim.IncE	SLC7A5	0.97	0
chim.IncE	EIF3G	0.97	0
chim.IncE	EFTUD2	0.97	0
chim.IncE	CWC22	0.97	0
chim.IncE	RBM15	0.97	0
chim.IncE	GLUD1	0.97	0
chim.IncE	TRA2B	0.97	0
chim.IncE	PPP1R12A	0.98	0
chim.IncE	DYNLL1	0.98	0
chim.IncE	GPATCH4	0.98	0
chim.IncE	MGST2	0.98	0
chim.IncE	TRMT1	0.98	0
chim.IncE	LAD1	0.98	0
chim.IncE	MRPL24	0.98	0
chim.IncE	TJP3	0.98	0
chim.IncE	WDR11	0.98	0
chim.IncE	COX7A2L	0.98	0
chim.IncE	SRP9	0.98	0
chim.IncE	SMIM20	0.98	0
chim.IncE	RAD21	0.98	0
chim.IncE	KIF23	0.98	0
chim.IncE	ATAD3B	0.98	0
chim.IncE	BAG3	0.98	0
chim.IncE	ZNF800	0.98	0
chim.IncE	YTHDF2	0.98	0
chim.IncE	CUL4B	0.98	0
chim.IncE	CAND1	0.98	0
chim.IncE	SLTM	0.98	0
chim.IncE	RPL37A	0.98	0
chim.IncE	IMMT	0.98	0
chim.IncE	PARD3	0.98	0
chim.IncE	SCAMP3	0.98	0
chim.IncE	POLR2A	0.98	0
chim.IncE	THUMPD1	0.98	0
chim.IncE	CAMK2B	0.98	0
chim.IncE	ABCA6	0.98	0
chim.IncE	COX6B1	0.98	0
chim.IncE	TSR1	0.98	0
chim.IncE	CORO1B	0.98	0
chim.IncE	RPL9	0.98	0
chim.IncE	DPY30	0.98	0
chim.IncE	DBN1	0.98	0
chim.IncE	PES1	0.98	0
chim.IncE	RAB3GAP2	0.98	0
chim.IncE	MYO18A	0.98	0
chim.IncE	DLD	0.98	0
chim.IncE	TOMM5	0.98	0
chim.IncE	SQSTM1	0.98	0
chim.IncE	NUP50	0.98	0
chim.IncE	DYNC1H1	0.98	0
chim.IncE	CERS2	0.98	0
chim.IncE	CHAMP1	0.98	0
chim.IncE	IPO7	0.98	0
chim.IncE	DNAJC19	0.98	0
chim.IncE	ENAH	0.98	0
chim.IncE	SNAPC4	0.98	0
chim.IncE	TBL2	0.98	0
chim.IncE	ACTBL2	0.98	0
chim.IncE	HIVEP3	0.98	0
chim.IncE	KDM3B	0.98	0
chim.IncE	SUN1	0.98	0
chim.IncE	NUP205	0.98	0
chim.IncE	TPM4	0.98	0
chim.IncE	TMOD3	0.98	0
chim.IncE	TMEM106B	0.98	0
chim.IncE	CLASP2	0.98	0
chim.IncE	NDUFB9	0.98	0
chim.IncE	CYB5R3	0.98	0
chim.IncE	RHOC	0.98	0
chim.IncE	ABCD3	0.98	0
chim.IncE	VPS35	0.98	0
chim.IncE	PRRC2C	0.98	0
chim.IncE	MDC1	0.98	0
chim.IncE	TMEM201	0.98	0
chim.IncE	ATXN2	0.98	0
chim.IncE	RRP1B	0.98	0
chim.IncE	FBXO28	0.98	0
chim.IncE	SEPTIN2	0.98	0
chim.IncE	EP400	0.98	0
chim.IncE	CENPV	0.98	0
chim.IncE	PNKD	0.98	0
chim.IncE	INTS12	0.98	0
chim.IncE	EMC3	0.98	0
chim.IncE	HIGD2A	0.98	0
chim.IncE	MAGT1	0.98	0
chim.IncE	CCT8	0.98	0
chim.IncE	UBAP2	0.98	0
chim.IncE	NAPSA	0.98	0
chim.IncE	SLC7A6	0.98	0
chim.IncE	SUZ12	0.98	0
chim.IncE	RPF2	0.98	0
chim.IncE	CPSF7	0.98	0
chim.IncE	VAPB	0.98	0
chim.IncE	RAB5C	0.98	0
chim.IncE	UBAC2	0.98	0
chim.IncE	RPL10	0.98	0
chim.IncE	CKAP2	0.98	0
chim.IncE	REPIN1	0.98	0
chim.IncE	TMED3	0.98	0
chim.IncE	CHTOP	0.98	0
chim.IncE	NDUFV2	0.98	0
chim.IncE	FARS2	0.98	0
chim.IncE	FNDC3B	0.98	0
chim.IncE	CEP170	0.98	0
chim.IncE	EIF3B	0.98	0
chim.IncE	ARPC4	0.98	0
chim.IncE	SLC22A18	0.98	0
chim.IncE	YBX3	0.98	0
chim.IncE	FXR1	0.98	0
chim.IncE	MYH10	0.98	0
chim.IncE	ACTN1	0.98	0
chim.IncE	ALDH3A2	0.98	0
chim.IncE	EHMT1	0.98	0
chim.IncE	CALM2	0.98	0
chim.IncE	MPRIP	0.98	0
chim.IncE	COA3	0.98	0
chim.IncE	SLC25A10	0.98	0
chim.IncE	CCDC86	0.98	0
chim.IncE	MYL1	0.98	0
chim.IncE	TRAM1	0.98	0
chim.IncE	NDUFB10	0.98	0
chim.IncE	GSPT1	0.98	0
chim.IncE	NSDHL	0.98	0
chim.IncE	EPS15L1	0.98	0
chim.IncE	MOGS	0.98	0
chim.IncE	ARPC1B	0.98	0
chim.IncE	TBC1D4	0.98	0
chim.IncE	WDR33	0.98	0
chim.IncE	NCOR1	0.98	0
chim.IncE	ACTL6A	0.98	0
chim.IncE	HSPH1	0.98	0
chim.IncE	PSMC3	0.98	0
chim.IncE	OSBPL3	0.98	0
chim.IncE	WDR3	0.98	0
chim.IncE	GTF3C4	0.98	0
chim.IncE	ATL3	0.98	0
chim.IncE	BUD23	0.98	0
chim.IncE	PCMT1	0.98	0
chim.IncE	SDHA	0.98	0
chim.IncE	YWHAB	0.98	0
chim.IncE	BPTF	0.98	0
chim.IncE	PDIA4	0.98	0
chim.IncE	ABCB6	0.98	0
chim.IncE	HUWE1	0.98	0
chim.IncE	ABRAXAS2	0.98	0
chim.IncE	SMARCA1	0.98	0
chim.IncE	DIS3	0.98	0
chim.IncE	NDUFB8	0.98	0
chim.IncE	SND1	0.98	0
chim.IncE	VMP1	0.98	0
chim.IncE	PRPSAP1	0.98	0
chim.IncE	LMNA	0.98	0
chim.IncE	FLOT2	0.98	0
chim.IncE	TRMT6	0.98	0
chim.IncE	LANCL2	0.98	0
chim.IncE	PFKP	0.98	0
chim.IncE	TUBA4A	0.98	0
chim.IncE	PCNP	0.98	0
chim.IncE	TRIM25	0.98	0
chim.IncE	FARSB	0.98	0
chim.IncE	BAX	0.98	0
chim.IncE	SLC43A3	0.98	0
chim.IncE	EZH2	0.98	0
chim.IncE	DDX27	0.98	0
chim.IncE	SEC22B	0.98	0
chim.IncE	PDS5B	0.98	0
chim.IncE	CDC20	0.98	0
chim.IncE	SCO1	0.98	0
chim.IncE	TOMM40	0.98	0
chim.IncE	SETD1A	0.98	0
chim.IncE	NAF1	0.98	0
chim.IncE	EMC4	0.98	0
chim.IncE	LAMB3	0.98	0
chim.IncE	CPSF1	0.98	0
chim.IncE	RNF123	0.98	0
chim.IncE	EIF4B	0.98	0
chim.IncE	PPFIA1	0.98	0
chim.IncE	MTHFD1	0.98	0
chim.IncE	UBE2L3	0.98	0
chim.IncE	IFITM1	0.98	0
chim.IncE	CCT4	0.98	0
chim.IncE	MRPL33	0.98	0
chim.IncE	GLYR1	0.98	0
chim.IncE	DNAJA1	0.98	0
chim.IncE	EXOSC3	0.98	0
chim.IncE	CBX3	0.98	0
chim.IncE	SRP72	0.98	0
chim.IncE	CDC42	0.98	0
chim.IncE	PRRC2A	0.98	0
chim.IncE	CCT3	0.98	0
chim.IncE	SAFB	0.98	0
chim.IncE	CLN5	0.98	0
chim.IncE	RAB14	0.98	0
chim.IncE	RSF1	0.98	0
chim.IncE	SNRPC	0.98	0
chim.IncE	MCM2	0.98	0
chim.IncE	EPHX1	0.98	0
chim.IncE	PAF1	0.98	0
chim.IncE	PGAM1	0.98	0
chim.IncE	ARF5	0.98	0
chim.IncE	TMEM165	0.98	0
chim.IncE	COPZ1	0.98	0
chim.IncE	MRTO4	0.98	0
chim.IncE	GNL3	0.98	0
chim.IncE	MYO1E	0.98	0
chim.IncE	RPL36A	0.98	0
chim.IncE	MMTAG2	0.98	0
chim.IncE	CDNF	0.98	0
chim.IncE	TAGLN2	0.98	0
chim.IncE	TEX264	0.98	0
chim.IncE	NOP16	0.98	0
chim.IncE	H2AZ2	0.98	0
chim.IncE	EZR	0.98	0
chim.IncE	NCAPH	0.98	0
chim.IncE	PDCD6IP	0.98	0
chim.IncE	MRPL28	0.98	0
chim.IncE	PCBD2	0.98	0
chim.IncE	MRPL9	0.98	0
chim.IncE	H0YGG7	0.98	0
chim.IncE	EIF4E	0.98	0
chim.IncE	MRPL46	0.98	0
chim.IncE	STRAP	0.98	0
chim.IncE	MRPL15	0.98	0
chim.IncE	VPS26A	0.98	0
chim.IncE	TOMM20	0.98	0
chim.IncE	ABCF1	0.98	0
chim.IncE	YWHAZ	0.98	0
chim.IncE	CHCHD2	0.98	0
chim.IncE	DDX47	0.98	0
chim.IncE	PYM1	0.98	0
chim.IncE	FN3KRP	0.98	0
chim.IncE	RANBP10	0.98	0
chim.IncE	KPNB1	0.98	0
chim.IncE	ZNF207	0.98	0
chim.IncE	SEC24C	0.98	0
chim.IncE	GLS	0.98	0
chim.IncE	GFPT1	0.98	0
chim.IncE	TPI1	0.98	0
chim.IncE	NAA50	0.98	0
chim.IncE	SUGT1	0.98	0
chim.IncE	TRIM28	0.98	0
chim.IncE	CACYBP	0.98	0
chim.IncE	RTCB	0.98	0
chim.IncE	RPL38	0.98	0
chim.IncE	ACTA1	0.98	0
chim.IncE	CHAF1B	0.98	0
chim.IncE	MDH2	0.98	0
chim.IncE	PSIP1	0.98	0
chim.IncE	CD9	0.98	0
chim.IncE	DDX19A	0.98	0
chim.IncE	PTMA	0.98	0
chim.IncE	ATP1B3	0.98	0
chim.IncE	NOB1	0.98	0
chim.IncE	PCBP2	0.98	0
chim.IncE	UBE2N	0.98	0
chim.IncE	NOP58	0.98	0
chim.IncE	P4HB	0.98	0
chim.IncE	HMGA1	0.98	0
chim.IncE	PPP1R12B	0.98	0
chim.IncE	EWSR1	0.98	0
chim.IncE	YWHAE	0.98	0
chim.IncE	GYS1	0.98	0
chim.IncE	CTTN	0.98	0
chim.IncE	ALDOA	0.98	0
chim.IncE	MCM4	0.98	0
chim.IncE	GMPS	0.98	0
chim.IncE	HSPE1	0.98	0
chim.IncE	MTA2	0.98	0
chim.IncE	DDX46	0.98	0
chim.IncE	BUB3	0.98	0
chim.IncE	ERH	0.98	0
chim.IncE	EIF3L	0.98	0
chim.IncE	LUC7L3	0.98	0
chim.IncE	DHCR7	0.98	0
chim.IncE	RTTN	0.98	0
chim.IncE	MCM7	0.98	0
chim.IncE	DAD1	0.98	0
chim.IncE	U2AF1L5	0.98	0
chim.IncE	TSG101	0.98	0
chim.IncE	MCM6	0.98	0
chim.IncE	TCOF1	0.98	0
chim.IncE	PCBP1	0.98	0
chim.IncE	TMSB10	0.98	0
chim.IncE	KHSRP	0.98	0
chim.IncE	SRSF5	0.98	0
chim.IncE	RPS27	0.98	0
chim.IncE	H2BC21	0.98	0
chim.IncE	AHCY	0.98	0
chim.IncE	RPS15	0.98	0
chim.IncE	H2BS1	0.98	0
chim.IncE	SSB	0.98	0
chim.IncE	SUMO3	0.98	0
chim.IncE	MRPS24	0.98	0
chim.IncE	S100A4	0.98	0
chim.IncE	PARK7	0.98	0
chim.IncE	POLH	0.98	0
chim.IncE	IGHV3OR16-8	0.98	0
chim.IncE	UTS2	0.98	0
chim.IncE	BAZ1A	0.98	0
chim.IncE	incE	0.98	0
chim.IncE	ARGLU1	0.98	0
chim.IncE	SF3B5	0.98	0
chim.IncE	SNU13	0.98	0
chim.IncE	SLIRP	0.98	0
chim.IncE	TMEM41B	0.98	0
chim.IncE	G3BP2	0.98	0
chim.IncE	CYC1	0.98	0
chim.IncE	XRCC6	0.98	0
chim.IncE	NDUFB11	0.98	0
chim.IncE	PQBP1	0.98	0
chim.IncE	ME2	0.98	0
chim.IncE	SLC38A2	0.98	0
chim.IncE	GTPBP4	0.98	0
chim.IncE	BAG2	0.98	0
chim.IncE	NDUFA5	0.98	0
chim.IncE	RAB10	0.98	0
chim.IncE	THEM6	0.98	0
chim.IncE	RAB34	0.98	0
chim.IncE	AHSA1	0.98	0
chim.IncE	PLOD3	0.98	0
chim.IncE	EIF2AK2	0.98	0
chim.IncE	DCAF13	0.98	0
chim.IncE	ESYT2	0.98	0
chim.IncE	CDC5L	0.98	0
chim.IncE	AP3D1	0.98	0
chim.IncE	RBM22	0.98	0
chim.IncE	PPAN-P2RY11	0.98	0
chim.IncE	SSR4	0.98	0
chim.IncE	DSG2	0.98	0
chim.IncE	UTP18	0.98	0
chim.IncE	RPLP0	0.98	0
chim.IncE	BOP1	0.98	0
chim.IncE	LYZ	0.98	0
chim.IncE	MTDH	0.98	0
chim.IncE	CLPTM1	0.98	0
chim.IncE	RFT1	0.98	0
chim.IncE	BASP1	0.98	0
chim.IncE	FAM162A	0.98	0
chim.IncE	COIL	0.98	0
chim.IncE	EIF6	0.98	0
chim.IncE	NDUFB6	0.98	0
chim.IncE	SMCHD1	0.98	0
chim.IncE	AP2S1	0.98	0
chim.IncE	MTCH2	0.98	0
chim.IncE	HDAC2	0.98	0
chim.IncE	SEC61A1	0.98	0
chim.IncE	AAAS	0.98	0
chim.IncE	DHX30	0.98	0
chim.IncE	FLNC	0.98	0
chim.IncE	SURF4	0.98	0
chim.IncE	SLC16A3	0.98	0
chim.IncE	ATP5PO	0.98	0
chim.IncE	PKP3	0.98	0
chim.IncE	KIAA1522	0.98	0
chim.IncE	EMC7	0.98	0
chim.IncE	TWF2	0.98	0
chim.IncE	MRPL51	0.98	0
chim.IncE	MLEC	0.98	0
chim.IncE	CLINT1	0.98	0
chim.IncE	HSPA6	0.98	0
chim.IncE	DNAJC11	0.98	0
chim.IncE	TOMM6	0.98	0
chim.IncE	EPB41L1	0.98	0
chim.IncE	HNRNPA2B1	0.98	0
chim.IncE	LOC102724159	0.98	0
chim.IncE	TMEM11	0.98	0
chim.IncE	NARS1	0.98	0
chim.IncE	DLST	0.98	0
chim.IncE	DROSHA	0.98	0
chim.IncE	C11orf98	0.98	0
chim.IncE	DPM3	0.98	0
chim.IncE	QARS1	0.98	0
chim.IncE	PRPSAP2	0.98	0
chim.IncE	CAPRIN1	0.98	0
chim.IncE	MCU	0.98	0
chim.IncE	DDX10	0.98	0
chim.IncE	PPP1R10	0.98	0
chim.IncE	DDX24	0.98	0
chim.IncE	MYO1B	0.98	0
chim.IncE	ZNF622	0.98	0
chim.IncE	SLC25A1	0.98	0
chim.IncE	BANF1	0.98	0
chim.IncE	ADAM9	0.98	0
chim.IncE	SRSF4	0.98	0
chim.IncE	MRPL44	0.98	0
chim.IncE	UTP4	0.98	0
chim.IncE	MRI1	0.98	0
chim.IncE	MEPCE	0.98	0
chim.IncE	PYCR3	0.98	0
chim.IncE	PA2G4	0.98	0
chim.IncE	AURKC	0.98	0
chim.IncE	SDHB	0.98	0
chim.IncE	ABCC1	0.98	0
chim.IncE	TMEM205	0.98	0
chim.IncE	DDX39A	0.98	0
chim.IncE	NIFK	0.98	0
chim.IncE	SIGMAR1	0.98	0
chim.IncE	WDR43	0.98	0
chim.IncE	HMGN4	0.98	0
chim.IncE	LDHA	0.98	0
chim.IncE	TARDBP	0.98	0
chim.IncE	MRPS14	0.98	0
chim.IncE	CREM	0.98	0
chim.IncE	YIPF3	0.98	0
chim.IncE	CSE1L	0.98	0
chim.IncE	SF1	0.98	0
chim.IncE	KNOP1	0.98	0
chim.IncE	ZC3H11A	0.98	0
chim.IncE	APMAP	0.98	0
chim.IncE	RP9	0.98	0
chim.IncE	RAC1	0.98	0
chim.IncE	PGRMC2	0.98	0
chim.IncE	CHPT1	0.98	0
chim.IncE	HEATR1	0.98	0
chim.IncE	LYAR	0.98	0
chim.IncE	ADRM1	0.98	0
chim.IncE	RNF2	0.98	0
chim.IncE	TMEM258	0.98	0
chim.IncE	HACD3	0.98	0
chim.IncE	NUMA1	0.98	0
chim.IncE	TMEM33	0.98	0
chim.IncE	XRN2	0.98	0
chim.IncE	OSTC	0.98	0
chim.IncE	SRSF8	0.98	0
chim.IncE	SEC11A	0.98	0
chim.IncE	TAF2	0.98	0
chim.IncE	DNAJA2	0.98	0
chim.IncE	RAB7A	0.98	0
chim.IncE	NECHI	0.98	0
chim.IncE	TMEM109	0.98	0
chim.IncE	SAP18	0.98	0
chim.IncE	ARPC3	0.98	0
chim.IncE	HMGA1	0.98	0
chim.IncE	PRPF3	0.98	0
chim.IncE	ZMPSTE24	0.98	0
chim.IncE	OCLN	0.98	0
chim.IncE	KPNA4	0.98	0
chim.IncE	PSMD2	0.98	0
chim.IncE	MPDU1	0.98	0
chim.IncE	RBM4	0.98	0
chim.IncE	RPL7L1	0.98	0
chim.IncE	PDLIM7	0.98	0
chim.IncE	MYO1C	0.98	0
chim.IncE	CPT1A	0.98	0
chim.IncE	ATP6V0A1	0.98	0
chim.IncE	EMD	0.98	0
chim.IncE	RTN4	0.98	0
chim.IncE	DDX54	0.98	0
chim.IncE	ALG5	0.98	0
chim.IncE	NDUFS1	0.98	0
chim.IncE	COX5B	0.98	0
chim.IncE	OSBPL9	0.98	0
chim.IncE	PGP	0.98	0
chim.IncE	EBP	0.98	0
chim.IncE	ZNF326	0.98	0
chim.IncE	LAMP1	0.98	0
chim.IncE	RALA	0.98	0
chim.IncE	RAB11A	0.98	0
chim.IncE	ZC3HAV1	0.98	0
chim.IncE	GNB1	0.98	0
chim.IncE	LARS1	0.98	0
chim.IncE	EMC1	0.98	0
chim.IncE	CYB5B	0.98	0
chim.IncE	IK	0.98	0
chim.IncE	HM13	0.98	0
chim.IncE	MRPS2	0.98	0
chim.IncE	SLC2A1	0.98	0
chim.IncE	FGF2	0.98	0
chim.IncE	NPM3	0.98	0
chim.IncE	HCFC1	0.98	0
chim.IncE	LSM12	0.98	0
chim.IncE	DARS1	0.98	0
chim.IncE	TM9SF4	0.98	0
chim.IncE	MRPL40	0.98	0
chim.IncE	CLK2	0.98	0
chim.IncE	MRPS5	0.98	0
chim.IncE	IQGAP1	0.98	0
chim.IncE	HSD17B10	0.98	0
chim.IncE	SEC61G	0.98	0
chim.IncE	STATH	0.98	0
chim.IncE	GEMIN5	0.98	0
chim.IncE	NOC2L	0.98	0
chim.IncE	NDUFA7	0.98	0
chim.IncE	ATXN2L	0.98	0
chim.IncE	SLC25A11	0.98	0
chim.IncE	CD44	0.98	0
chim.IncE	MRPL19	0.98	0
chim.IncE	HTRA2	0.98	0
chim.IncE	SF3B1	0.98	0
chim.IncE	RARS1	0.98	0
chim.IncE	EEF1G	0.98	0
chim.IncE	SLC39A10	0.98	0
chim.IncE	YTHDF1	0.98	0
chim.IncE	KIF5B	0.98	0
chim.IncE	NUP155	0.98	0
chim.IncE	HNRNPA3	0.98	0
chim.IncE	ATP5F1B	0.98	0
chim.IncE	RBM34	0.98	0
chim.IncE	TOR1AIP1	0.98	0
chim.IncE	DHRS7B	0.98	0
chim.IncE	SMPD4	0.98	0
chim.IncE	SNX9	0.98	0
chim.IncE	MRPL14	0.98	0
chim.IncE	HBS1L	0.98	0
chim.IncE	SUPT5H	0.98	0
chim.IncE	TMCO1	0.98	0
chim.IncE	SMN2	0.98	0
chim.IncE	SLC25A3	0.98	0
chim.IncE	HMGN2	0.98	0
chim.IncE	MRPS34	0.98	0
chim.IncE	KPNA2	0.98	0
chim.IncE	RPS26	0.98	0
chim.IncE	XRCC5	0.98	0
chim.IncE	TES	0.98	0
chim.IncE	MRPL2	0.98	0
chim.IncE	CANX	0.98	0
chim.IncE	GNAS	0.98	0
chim.IncE	MRPL57	0.98	0
chim.IncE	CHD9	0.98	0
chim.IncE	TOMM22	0.98	0
chim.IncE	DAZAP1	0.98	0
chim.IncE	A0A3B3ITZ1	0.98	0
chim.IncE	NUFIP2	0.98	0
chim.IncE	CDK12	0.98	0
chim.IncE	C1QBP	0.98	0
chim.IncE	NDUFA6	0.98	0
chim.IncE	RBMS1	0.98	0
chim.IncE	COMT	0.98	0
chim.IncE	GSR	0.98	0
chim.IncE	PSMD3	0.98	0
chim.IncE	MCCC1	0.98	0
chim.IncE	POLR2H	0.98	0
chim.IncE	RPL39P5	0.98	0
chim.IncE	NOMO1	0.98	0
chim.IncE	TWF1	0.98	0
chim.IncE	SEH1L	0.98	0
chim.IncE	SRP14	0.98	0
chim.IncE	SELE	0.98	0
chim.IncE	AFDN	0.98	0
chim.IncE	DDX42	0.98	0
chim.IncE	LMAN1	0.98	0
chim.IncE	EEF1E1	0.98	0
chim.IncE	CSNK1A1	0.98	0
chim.IncE	SETD2	0.98	0
chim.IncE	MYL6	0.98	0
chim.IncE	PSMC2	0.98	0
chim.IncE	S100A10	0.98	0
chim.IncE	NOP56	0.98	0
chim.IncE	FBL	0.98	0
chim.IncE	ISG15	0.98	0
chim.IncE	ARCN1	0.98	0
chim.IncE	TECR	0.98	0
chim.IncE	PSPC1	0.98	0
chim.IncE	GRSF1	0.98	0
chim.IncE	AFF4	0.98	0
chim.IncE	BST2	0.98	0
chim.IncE	CD109	0.98	0
chim.IncE	TXNL1	0.98	0
chim.IncE	SLC25A6	0.98	0
chim.IncE	EDC4	0.98	0
chim.IncE	ABCF2	0.98	0
chim.IncE	KARS1	0.98	0
chim.IncE	HAX1	0.98	0
chim.IncE	PEX14	0.98	0
chim.IncE	RUVBL1	0.98	0
chim.IncE	ATRX	0.98	0
chim.IncE	TCEANC	0.98	0
chim.IncE	TBL3	0.98	0
chim.IncE	PTRH2	0.98	0
chim.IncE	EIF3I	0.98	0
chim.IncE	EMG1	0.98	0
chim.IncE	AHCYL1	0.98	0
chim.IncE	ENO1	0.98	0
chim.IncE	RPS10-NUDT3	0.98	0
chim.IncE	J3QR89	0.98	0
chim.IncE	HLA-B	0.98	0
chim.IncE	DMAP1	0.98	0
chim.IncE	TJP2	0.98	0
chim.IncE	LARP1	0.98	0
chim.IncE	CDC37	0.98	0
chim.IncE	DDX60	0.98	0
chim.IncE	PSMF1	0.98	0
chim.IncE	CCT2	0.98	0
chim.IncE	LENG8	0.98	0
chim.IncE	BOLA2	0.98	0
chim.IncE	CLTC	0.98	0
chim.IncE	TUBB	0.98	0
chim.IncE	TRAP1	0.98	0
chim.IncE	DDX20	0.98	0
chim.IncE	HSP90B1	0.98	0
chim.IncE	DCAF7	0.98	0
chim.IncE	MSN	0.98	0
chim.IncE	RUVBL2	0.98	0
chim.IncE	STAT3	0.98	0
chim.IncE	NUDC	0.98	0
chim.IncE	ALDH18A1	0.98	0
chim.IncE	AP2M1	0.98	0
chim.IncE	SART3	0.98	0
chim.IncE	DHX36	0.98	0
chim.IncE	MMGT1	0.98	0
chim.IncE	NOLC1	0.98	0
chim.IncE	MEF2A	0.98	0
chim.IncE	H2AC6	0.98	0
chim.IncE	HSD17B4	0.98	0
chim.IncE	ACLY	0.98	0
chim.IncE	UBE2M	0.98	0
chim.IncE	NSA2	0.98	0
chim.IncE	SCAF1	0.98	0
chim.IncE	DIP2B	0.98	0
chim.IncE	S100A11	0.98	0
chim.IncE	RPL35	0.98	0
chim.IncE	SNRPD1	0.98	0
chim.IncE	RPL14	0.98	0
chim.IncE	HADHA	0.98	0
chim.IncE	COX5A	0.98	0
chim.IncE	PDIA3	0.98	0
chim.IncE	PIP4K2C	0.98	0
chim.IncE	RPS15A	0.98	0
chim.IncE	COTL1	0.98	0
chim.IncE	TCP1	0.98	0
chim.IncE	R3HDM2	0.98	0
chim.IncE	HERC5	0.98	0
chim.IncE	FIP1L1	0.98	0
chim.IncE	VAMP3	0.98	0
chim.IncE	TKT	0.98	0
chim.IncE	RPS21	0.98	0
chim.IncE	EEF1D	0.98	0
chim.IncE	TMX1	0.98	0
chim.IncE	SEPTIN9	0.98	0
chim.IncE	VASP	0.98	0
chim.IncE	OGDH	0.98	0
chim.IncE	VDAC1	0.98	0
chim.IncE	RANBP2	0.98	0
chim.IncE	TMEM43	0.98	0
chim.IncE	AHNAK2	0.98	0
chim.IncE	ARL6IP5	0.98	0
chim.IncE	RRS1	0.98	0
chim.IncE	LBR	0.98	0
chim.IncE	GANAB	0.98	0
chim.IncE	ILF2	0.98	0
chim.IncE	H1-10	0.98	0
chim.IncE	NDC1	0.98	0
chim.IncE	SSBP1	0.98	0
chim.IncE	PGRMC1	0.98	0
chim.IncE	NUP210	0.98	0
chim.IncE	POP1	0.98	0
chim.IncE	SNRPD3	0.98	0
chim.IncE	SNRPA1	0.98	0
chim.IncE	TMPO	0.98	0
chim.IncE	RAB21	0.98	0
chim.IncE	AHCTF1	0.98	0
chim.IncE	LMO7	0.98	0
chim.IncE	VAPA	0.98	0
chim.IncE	MT-CO2	0.98	0
chim.IncE	POLDIP2	0.98	0
chim.IncE	HNRNPF	0.98	0
chim.IncE	USP10	0.98	0
chim.IncE	SLC16A1	0.98	0
chim.IncE	RPL32	0.98	0
chim.IncE	PRPF4	0.98	0
chim.IncE	RRAS2	0.98	0
chim.IncE	SRPK1	0.98	0
chim.IncE	ITGB1	0.98	0
chim.IncE	RAB2A	0.98	0
chim.IncE	SLC1A5	0.98	0
chim.IncE	FAM120A	0.98	0
chim.IncE	NDUFA9	0.98	0
chim.IncE	COX4I1	0.98	0
chim.IncE	RPS5	0.98	0
chim.IncE	RPL28	0.98	0
chim.IncE	TMED10	0.98	0
chim.IncE	ACADVL	0.98	0
chim.IncE	HNRNPUL1	0.98	0
chim.IncE	RPS23	0.98	0
chim.IncE	LGALS1	0.98	0
chim.IncE	MRPL41	0.98	0
chim.IncE	HNRNPH3	0.98	0
chim.IncE	HP1BP3	0.98	0
chim.IncE	SAFB2	0.98	0
chim.IncE	RAB1A	0.98	0
chim.IncE	CSNK2B	0.98	0
chim.IncE	PGAM5	0.98	0
chim.IncE	PNISR	0.98	0
chim.IncE	TOP2A	0.98	0
chim.IncE	SOAT1	0.98	0
chim.IncE	RPN2	0.98	0
chim.IncE	ZC3H4	0.98	0
chim.IncE	RPL18A	0.98	0
chim.IncE	LRPPRC	0.98	0
chim.IncE	SNRPE	0.98	0
chim.IncE	ATP5MF	0.98	0
chim.IncE	THRAP3	0.98	0
chim.IncE	ARL6IP4	0.98	0
chim.IncE	FAU	0.98	0
chim.IncE	MRPL4	0.98	0
chim.IncE	NUDT21	0.98	0
chim.IncE	PPIB	0.98	0
chim.IncE	CPSF6	0.98	0
chim.IncE	RPL34	0.98	0
chim.IncE	RPL23A	0.98	0
chim.IncE	SRSF2	0.98	0
chim.IncE	NSUN2	0.98	0
chim.IncE	RPL36	0.98	0
chim.IncE	YTHDC1	0.98	0
chim.IncE	PRDX1	0.98	0
chim.IncE	GPATCH8	0.98	0
chim.IncE	MRPS31	0.98	0
chim.IncE	PTBP1	0.98	0
chim.IncE	RPL26	0.98	0
chim.IncE	HSP90AA1	0.98	0
chim.IncE	DDX3X	0.98	0
chim.IncE	MCM5	0.98	0
chim.IncE	EIF4A1	0.98	0
chim.IncE	FMC1	0.98	0
chim.IncE	ANXA1	0.98	0
chim.IncE	RPSA	0.98	0
chim.IncE	SNX3	0.98	0
chim.IncE	RPS2	0.98	0
chim.IncE	MIF	0.98	0
chim.IncE	RACK1	0.98	0
chim.IncE	CCT5	0.98	0
chim.IncE	EIF5B	0.98	0
chim.IncE	TPM3	0.98	0
chim.IncE	RPS25	0.98	0
chim.IncE	RPL22	0.98	0
chim.IncE	SRSF11	0.98	0
chim.IncE	RPL35A	0.98	0
chim.IncE	RPL5	0.98	0
chim.IncE	RPL29	0.98	0
chim.IncE	RPL27A	0.98	0
chim.IncE	ATP5F1A	0.98	0
chim.IncE	RPS20	0.98	0
chim.IncE	HSP90AB2P	0.98	0
chim.IncE	SRSF6	0.98	0
chim.IncE	SEC61B	0.98	0
chim.IncE	EIF2S3	0.98	0
chim.IncE	PTCD3	0.98	0
chim.IncE	LUZP1	0.98	0
chim.IncE	NUP153	0.98	0
chim.IncE	DDOST	0.98	0
chim.IncE	ACTN4	0.98	0
chim.IncE	PRPF40A	0.98	0
chim.IncE	CLASRP	0.98	0
chim.IncE	MYBBP1A	0.98	0
chim.IncE	DNAJA3	0.98	0
chim.IncE	ATP1A1	0.98	0
chim.IncE	SPEN	0.98	0
chim.IncE	EBNA1BP2	0.98	0
chim.IncE	ITGB4	0.98	0
chim.IncE	SNRPD2	0.98	0
chim.IncE	SRRM1	0.98	0
chim.IncE	H1-2	0.98	0
chim.IncE	SRSF9	0.98	0
chim.IncE	YTHDF3	0.98	0
chim.IncE	ALYREF	0.98	0
chim.IncE	TXNDC12	0.98	0
chim.IncE	SNRPA	0.98	0
chim.IncE	SPCS2	0.98	0
chim.IncE	CAPZA1	0.98	0
chim.IncE	SSRP1	0.98	0
chim.IncE	DYRK1A	0.98	0
chim.IncE	SERPINH1	0.98	0
chim.IncE	RPL18	0.98	0
chim.IncE	LIMA1	0.98	0
chim.IncE	RAB1B	0.98	0
chim.IncE	MCM3	0.98	0
chim.IncE	MACROH2A1	0.98	0
chim.IncE	RPS28	0.98	0
chim.IncE	MRPS35	0.98	0
chim.IncE	EIF2S2	0.98	0
chim.IncE	ACSL3	0.98	0
chim.IncE	MRPS9	0.98	0
chim.IncE	DDX5	0.98	0
chim.IncE	RPL23	0.98	0
chim.IncE	OASL	0.98	0
chim.IncE	EIF2S1	0.98	0
chim.IncE	ELAVL1	0.98	0
chim.IncE	RAN	0.98	0
chim.IncE	G3BP1	0.98	0
chim.IncE	COPB1	0.98	0
chim.IncE	LRRC59	0.98	0
chim.IncE	CSNK2A2	0.98	0
chim.IncE	CAD	0.98	0
chim.IncE	HNRNPM	0.98	0
chim.IncE	RPS13	0.98	0
chim.IncE	RCC2	0.98	0
chim.IncE	RPL8	0.98	0
chim.IncE	RPS7	0.98	0
chim.IncE	SPTBN1	0.98	0
chim.IncE	FUS	0.98	0
chim.IncE	RPL15	0.98	0
chim.IncE	RPS3A	0.98	0
chim.IncE	ATAD3A	0.98	0
chim.IncE	STT3B	0.98	0
chim.IncE	MAP4K4	0.98	0
chim.IncE	HNRNPDL	0.98	0
chim.IncE	IGF2BP3	0.98	0
chim.IncE	PHB2	0.98	0
chim.IncE	BRIX1	0.98	0
chim.IncE	RPL11	0.98	0
chim.IncE	PRKDC	0.98	0
chim.IncE	NONO	0.98	0
chim.IncE	HNRNPA0	0.98	0
chim.IncE	RPL19	0.98	0
chim.IncE	RPL13A	0.98	0
chim.IncE	RBM39	0.98	0
chim.IncE	SNRPN	0.98	0
chim.IncE	PPIL4	0.98	0
chim.IncE	IMPDH2	0.98	0
chim.IncE	RPL17	0.98	0
chim.IncE	PUF60	0.98	0
chim.IncE	RPS3	0.98	0
chim.IncE	RPL10	0.98	0
chim.IncE	PARP1	0.98	0
chim.IncE	ANXA2	0.98	0
chim.IncE	MAP4	0.98	0
chim.IncE	RPS11	0.98	0
chim.IncE	RPL21	0.98	0
chim.IncE	CHERP	0.98	0
chim.IncE	RPS9	0.98	0
chim.IncE	RPS16	0.98	0
chim.IncE	RPS19	0.98	0
chim.IncE	RPS14	0.98	0
chim.IncE	CRKL	0.98	0
chim.IncE	H3BNC9	0.98	0
chim.IncE	RPS12	0.98	0
chim.IncE	CFL1	0.98	0
chim.IncE	H3-3B	0.98	0
chim.IncE	SYNCRIP	0.98	0
chim.IncE	EPRS1	0.98	0
chim.IncE	NAT10	0.98	0
chim.IncE	UBTF	0.98	0
chim.IncE	SUPT16H	0.98	0
chim.IncE	PHB	0.98	0
chim.IncE	ESYT1	0.98	0
chim.IncE	RPL31	0.98	0
chim.IncE	MCCC2	0.98	0
chim.IncE	SNRNP200	0.98	0
chim.IncE	FLNA	0.98	0
chim.IncE	YBX1	0.98	0
chim.IncE	U2SURP	0.98	0
chim.IncE	DAP3	0.98	0
chim.IncE	TOP2B	0.98	0
chim.IncE	RPN1	0.98	0
chim.IncE	RPL13	0.98	0
chim.IncE	SFPQ	0.98	0
chim.IncE	EIF3C	0.98	0
chim.IncE	SERBP1	0.98	0
chim.IncE	HNRNPD	0.98	0
chim.IncE	SRSF10	0.98	0
chim.IncE	hCG_2039566	0.98	0
chim.IncE	ABHD10	0.98	0
chim.IncE	RPS24	0.98	0
chim.IncE	HSPB1	0.98	0
chim.IncE	NPM1	0.98	0
chim.IncE	RPL27	0.98	0
chim.IncE	DDX39B	0.98	0
chim.IncE	BRD2	0.98	0
chim.IncE	RSL1D1	0.98	0
chim.IncE	RBM17	0.98	0
chim.IncE	HNRNPH1	0.98	0
chim.IncE	MRPS7	0.98	0
chim.IncE	PRPF4B	0.98	0
chim.IncE	RPL24	0.98	0
chim.IncE	PABPC4	0.98	0
chim.IncE	RPL3	0.98	0
chim.IncE	DDX17	0.98	0
chim.IncE	MATR3	0.98	0
chim.IncE	TFRC	0.98	0
chim.IncE	HSPD1	0.98	0
chim.IncE	RPL7	0.98	0
chim.IncE	EIF3A	0.98	0
chim.IncE	RPS8	0.98	0
chim.IncE	RPL4	0.98	0
chim.IncE	PYGL	0.98	0
chim.IncE	DNAJB1	0.98	0
chim.IncE	RPS4X	0.98	0
chim.IncE	EEF2	0.98	0
chim.IncE	PPIA	0.98	0
chim.IncE	TUBB4B	0.98	0
chim.IncE	SPTAN1	0.98	0
chim.IncE	LMNB2	0.98	0
chim.IncE	SLC3A2	0.98	0
chim.IncE	RBM25	0.98	0
chim.IncE	HNRNPA3	0.98	0
chim.IncE	H2BC15	0.98	0
chim.IncE	ATP2A2	0.98	0
chim.IncE	HNRNPL	0.98	0
chim.IncE	RPS27A	0.98	0
chim.IncE	PDIA6	0.98	0
chim.IncE	KHDRBS1	0.98	0
chim.IncE	MISP	0.98	0
chim.IncE	PDIA3	0.98	0
chim.IncE	TUFM	0.98	0
chim.IncE	RPS18	0.98	0
chim.IncE	SNRNP70	0.98	0
chim.IncE	COPB2	0.98	0
chim.IncE	RBM14	0.98	0
chim.IncE	HNRNPAB	0.98	0
chim.IncE	TUBA1A	0.98	0
chim.IncE	EEF1A1	0.98	0
chim.IncE	SRSF3	0.98	0
chim.IncE	RNPS1	0.98	0
chim.IncE	CSNK2A1	0.98	0
chim.IncE	RPL6	0.98	0
chim.IncE	ADAR	0.98	0
chim.IncE	RPS6	0.98	0
chim.IncE	HNRNPR	0.98	0
chim.IncE	TAF15	0.98	0
chim.IncE	EIF2A	0.98	0
chim.IncE	HNRNPK	0.98	0
chim.IncE	RPL7A	0.98	0
chim.IncE	COPE	0.98	0
chim.IncE	DKC1	0.98	0
chim.IncE	HSPA9	0.98	0
chim.IncE	TOP1	0.98	0
chim.IncE	BCLAF1	0.98	0
chim.IncE	TXNDC5	0.98	0
chim.IncE	CHD1	0.98	0
chim.IncE	FASN	0.98	0
chim.IncE	ZC3H18	0.98	0
chim.IncE	NOLC1	0.98	0
chim.IncE	H1-5	0.98	0
chim.IncE	ACTB	0.98	0
chim.IncE	H4C1	0.98	0
chim.IncE	HNRNPA1	0.98	0
chim.IncE	ZC3HAV1	0.98	0
chim.IncE	PKM	0.98	0
chim.IncE	HSP90AB1	0.98	0
chim.IncE	ILF3	0.98	0
chim.IncE	FLNB	0.98	0
chim.IncE	HNRNPU	0.98	0
chim.IncE	VIM	0.98	0
chim.IncE	SRSF1	0.98	0
chim.IncE	NOP2	0.98	0
chim.IncE	HNRNPA2B1	0.98	0
chim.IncE	PRPF8	0.98	0
chim.IncE	HSPA1B	0.98	0
chim.IncE	PABPC1	0.98	0
chim.IncE	H1-4	0.98	0
chim.IncE	DDX21	0.98	0
chim.IncE	NCL	0.98	0
chim.IncE	HSPA5	0.98	0
chim.IncE	SMARCA5	0.98	0
chim.IncE	BAZ1B	0.98	0
chim.IncE	LMNB1	0.98	0
chim.IncE	TCOF1	0.98	0
chim.IncE	DHX9	0.98	0
chim.IncE	COPA	0.98	0
chim.IncE	HSPA8	0.98	0
chim.IncE	KRT18	0.98	0
chim.IncE	MYOF	0.98	0
chim.IncE	ACIN1	0.98	0
chim.IncE	PNN	0.98	0
chim.IncE	MYH9	0.98	0
chim.IncE	LMNA	0.98	0
chim.IncE	SRRM2	0.98	0
chim.IncE	RBMX	0.98	0
chim.IncE	PLEC	0.98	0
chim.IncE	MKI67	0.98	0
chim.IncE	AHNAK	0.98	0
