# Supplementary material for: Inc/GFP chimera protein-based interactomics reveals host cellular interactions of Cps0558, a novel Chlamydia psittaci inclusion protein
Source: Pathog Dis. 2025 Oct 22;83:ftaf012. doi: 10.1093/femspd/ftaf012 (PMC12648544; doi:10.1093/femspd/ftaf012)
Supplement: ftaf012_Supplemental_Files [file ftaf012_supplemental_files.zip › Manuscript_Gensch_Supplemental Table 3.xlsx]

## Sheet: chim.IncA (C. psittaci)
Bait	Prey	BDFR	SaintScore
chim.IncA	RNF214	0	1
chim.IncA	BAG2	0	0.96
chim.IncA	DSG1	0.01	0.33
chim.IncA	DSC1	0.18	0.29
chim.IncA	KPRP	0.18	0.29
chim.IncA	CASP14	0.35	0.18
chim.IncA	CCDC55	0.42	0.14
chim.IncA	RPL13	0.42	0.14
chim.IncA	FUS	0.52	0.12
chim.IncA	ABCD3	0.56	0.07
chim.IncA	MPG	0.59	0.05
chim.IncA	SLC25A10	0.62	0.03
chim.IncA	MRPS35	0.62	0.03
chim.IncA	ATP5A1	0.62	0.03
chim.IncA	LMNA	0.62	0.03
chim.IncA	HMGA1	0.62	0.03
chim.IncA	HNRNPA2B1	0.62	0.03
chim.IncA	RPL23	0.73	0.03
chim.IncA	DNAJA2	0.75	0.03
chim.IncA	MRPS22	0.76	0.03
chim.IncA	TAF15	0.77	0.02
chim.IncA	HIST1H4A	0.78	0.02
chim.IncA	GSR	0.79	0.02
chim.IncA	TOP1	0.79	0.02
chim.IncA	DHX9	0.8	0.01
chim.IncA	NPM1	0.81	0.01
chim.IncA	SF3A1	0.82	0.01
chim.IncA	MRPL14	0.82	0.01
chim.IncA	SNRPD2	0.83	0.01
chim.IncA	PPIL4	0.83	0.01
chim.IncA	H2AFJ	0.84	0.01
chim.IncA	SNRPD1	0.84	0.01
chim.IncA	HSPB1	0.85	0.01
chim.IncA	RPL3	0.85	0.01
chim.IncA	SELE	0.86	0.01
chim.IncA	HIST1H2BH	0.86	0.01
chim.IncA	LAMB3	0.86	0.01
chim.IncA	COPE	0.87	0.01
chim.IncA	SF3B1	0.87	0.01
chim.IncA	RBM25	0.87	0.01
chim.IncA	SRRM1	0.88	0.01
chim.IncA	SART1	0.88	0.01
chim.IncA	LGALS3BP	0.88	0.01
chim.IncA	PCBP1	0.88	0.01
chim.IncA	FAU	0.89	0.01
chim.IncA	SNRNP70	0.89	0.01
chim.IncA	ZC3HAV1	0.89	0.01
chim.IncA	SF3B2	0.89	0
chim.IncA	IMPDH2	0.9	0
chim.IncA	SNRPA1	0.9	0
chim.IncA	PPIB	0.9	0
chim.IncA	MFAP1	0.9	0
chim.IncA	RPS3A	0.9	0
chim.IncA	YBX1	0.9	0
chim.IncA	RPL31	0.91	0
chim.IncA	OPA1	0.91	0
chim.IncA	SRSF1	0.91	0
chim.IncA	HNRNPF	0.91	0
chim.IncA	KHDRBS1	0.91	0
chim.IncA	RCC2	0.91	0
chim.IncA	PUF60	0.92	0
chim.IncA	SLC25A3	0.92	0
chim.IncA	CTNND1	0.92	0
chim.IncA	DSP	0.92	0
chim.IncA	SUB1	0.92	0
chim.IncA	TUBB4B	0.92	0
chim.IncA	CPSF7	0.92	0
chim.IncA	ABHD10	0.92	0
chim.IncA	ATAD3A	0.92	0
chim.IncA	ZCCHC17	0.93	0
chim.IncA	RPS14	0.93	0
chim.IncA	CHERP	0.93	0
chim.IncA	RPS5	0.93	0
chim.IncA	PDIA3	0.93	0
chim.IncA	DNAJA1	0.93	0
chim.IncA	RPS27	0.93	0
chim.IncA	CRKL	0.93	0
chim.IncA	RPS8	0.93	0
chim.IncA	SF1	0.93	0
chim.IncA	TXNDC5	0.93	0
chim.IncA	RPL30	0.94	0
chim.IncA	LUC7L3	0.94	0
chim.IncA	SNRPN	0.94	0
chim.IncA	ANXA2	0.94	0
chim.IncA	SNRPA	0.94	0
chim.IncA	U2AF1	0.94	0
chim.IncA	ACTB	0.94	0
chim.IncA	RPS20	0.94	0
chim.IncA	HNRNPK	0.94	0
chim.IncA	RPS16	0.94	0
chim.IncA	RPS25	0.94	0
chim.IncA	PPIA	0.94	0
chim.IncA	DNAJA3	0.94	0
chim.IncA	DDX46	0.95	0
chim.IncA	HSD17B4	0.95	0
chim.IncA	COPA	0.95	0
chim.IncA	NUP155	0.95	0
chim.IncA	CAD	0.95	0
chim.IncA	CPSF6	0.95	0
chim.IncA	DDX5	0.95	0
chim.IncA	U2SURP	0.95	0
chim.IncA	NUDT21	0.95	0
chim.IncA	KRT18	0.95	0
chim.IncA	TUBB	0.95	0
chim.IncA	HSPD1	0.95	0
chim.IncA	RPS3	0.95	0
chim.IncA	U2AF2	0.95	0
chim.IncA	TUFM	0.95	0
chim.IncA	RPS27A	0.95	0
chim.IncA	TUBA1B	0.95	0
chim.IncA	PRKDC	0.95	0
chim.IncA	RBM39	0.95	0
chim.IncA	PLEC	0.95	0
chim.IncA	PKP3	0.95	0
chim.IncA	RPS9	0.96	0
chim.IncA	YTHDF3	0.96	0
chim.IncA	NOSIP	0.96	0
chim.IncA	CAPNS1	0.96	0
chim.IncA	HNRNPDL	0.96	0
chim.IncA	RPS24	0.96	0
chim.IncA	DDX50	0.96	0
chim.IncA	DHX57	0.96	0
chim.IncA	RBM15	0.96	0
chim.IncA	TARDBP	0.96	0
chim.IncA	RPL17	0.96	0
chim.IncA	SENP3	0.96	0
chim.IncA	HNRNPM	0.96	0
chim.IncA	SEP15	0.96	0
chim.IncA	SRRM2	0.96	0
chim.IncA	WDR18	0.96	0
chim.IncA	HNRNPUL1	0.96	0
chim.IncA	GPATCH4	0.96	0
chim.IncA	NOLC1	0.96	0
chim.IncA	PRPF38B	0.96	0
chim.IncA	SNRPC	0.96	0
chim.IncA	STAU2	0.96	0
chim.IncA	IGHV3-72	0.96	0
chim.IncA	SRSF7	0.96	0
chim.IncA	LARP1	0.96	0
chim.IncA	RPS15	0.96	0
chim.IncA	RPSA	0.96	0
chim.IncA	ZC3H8	0.96	0
chim.IncA	CRY2	0.96	0
chim.IncA	CDK11B	0.96	0
chim.IncA	SRSF4	0.96	0
chim.IncA	DDX3X	0.96	0
chim.IncA	HSPA1B	0.96	0
chim.IncA	SSBP1	0.96	0
chim.IncA	AP2A2	0.96	0
chim.IncA	DECR2	0.96	0
chim.IncA	CENPV	0.96	0
chim.IncA	MATR3	0.96	0
chim.IncA	FASN	0.96	0
chim.IncA	PTBP1	0.96	0
chim.IncA	TJP2	0.96	0
chim.IncA	RBMX2	0.96	0
chim.IncA	HNRNPU	0.96	0
chim.IncA	BCLAF1	0.96	0
chim.IncA	DDX17	0.96	0
chim.IncA	PSMC2	0.96	0
chim.IncA	RPL9	0.96	0
chim.IncA	RPS7	0.96	0
chim.IncA	HADHA	0.96	0
chim.IncA	ENO1	0.96	0
chim.IncA	RPL5	0.96	0
chim.IncA	CSNK2A1	0.96	0
chim.IncA	RPL15	0.96	0
chim.IncA	HNRNPL	0.96	0
chim.IncA	RPL29	0.96	0
chim.IncA	THRAP3	0.96	0
chim.IncA	PRPF40A	0.96	0
chim.IncA	SLC22A23	0.96	0
chim.IncA	VWA8	0.96	0
chim.IncA	HSPA8	0.96	0
chim.IncA	SRPK2	0.96	0
chim.IncA	MLLT4	0.96	0
chim.IncA	RPL23A	0.96	0
chim.IncA	SNRPG	0.96	0
chim.IncA	VIM	0.96	0
chim.IncA	PABPC4	0.96	0
chim.IncA	HNRNPC	0.96	0
chim.IncA	PPP2R1A	0.96	0
chim.IncA	H3F3B	0.96	0
chim.IncA	POLDIP2	0.96	0
chim.IncA	PSMA1	0.96	0
chim.IncA	DEK	0.96	0
chim.IncA	HNRNPR	0.96	0
chim.IncA	FXR1	0.96	0
chim.IncA	RPN1	0.96	0
chim.IncA	MYL6	0.96	0
chim.IncA	PTCD2	0.96	0
chim.IncA	SPATS2L	0.96	0
chim.IncA	EEF1E1	0.96	0
chim.IncA	KPNA1	0.96	0
chim.IncA	RPL37A	0.96	0
chim.IncA	NIFK	0.96	0
chim.IncA	AZGP1	0.96	0
chim.IncA	PELP1	0.96	0
chim.IncA	MRPS34	0.96	0
chim.IncA	RPL24	0.96	0
chim.IncA	C7orf50	0.96	0
chim.IncA	RPL32	0.96	0
chim.IncA	HNRNPAB	0.96	0
chim.IncA	SEC31A	0.96	0
chim.IncA	RPL26	0.96	0
chim.IncA	SKP1	0.96	0
chim.IncA	ATP5J2	0.96	0
chim.IncA	FLNB	0.96	0
chim.IncA	RPL14	0.96	0
chim.IncA	PABPC1	0.96	0
chim.IncA	ZC3H18	0.96	0
chim.IncA	DHX36	0.96	0
chim.IncA	ALYREF	0.96	0
chim.IncA	TOP2B	0.96	0
chim.IncA	HNRNPH1	0.96	0
chim.IncA	LRCH3	0.96	0
chim.IncA	HSPA4L	0.96	0
chim.IncA	MRPS17	0.96	0
chim.IncA	SRP9	0.96	0
chim.IncA	TBL2	0.96	0
chim.IncA	RBM6	0.96	0
chim.IncA	RPL27A	0.96	0
chim.IncA	RRP8	0.96	0
chim.IncA	FRG1	0.96	0
chim.IncA	RPL35	0.96	0
chim.IncA	PHB2	0.96	0
chim.IncA	PRPF19	0.96	0
chim.IncA	SAP30BP	0.96	0
chim.IncA	GRSF1	0.96	0
chim.IncA	TINAGL1	0.96	0
chim.IncA	SPATS2	0.96	0
chim.IncA	PCBP2	0.96	0
chim.IncA	HNRNPA1	0.96	0
chim.IncA	RPL10	0.96	0
chim.IncA	NDUFA5	0.96	0
chim.IncA	CAPRIN1	0.96	0
chim.IncA	RPL18	0.96	0
chim.IncA	C14orf166	0.96	0
chim.IncA	ZNF512	0.96	0
chim.IncA	MRPS27	0.96	0
chim.IncA	CEP170	0.96	0
chim.IncA	RBMX	0.96	0
chim.IncA	GOLGA4	0.96	0
chim.IncA	CALM2	0.96	0
chim.IncA	MRPS28	0.96	0
chim.IncA	MATN2	0.96	0
chim.IncA	RBBP4	0.96	0
chim.IncA	TCEANC	0.96	0
chim.IncA	NUMA1	0.96	0
chim.IncA	ARF3	0.96	0
chim.IncA	ATP5B	0.96	0
chim.IncA	RPL28	0.96	0
chim.IncA	SRP14	0.96	0
chim.IncA	EIF2AK4	0.96	0
chim.IncA	RPS17	0.96	0
chim.IncA	CSNK2A2	0.96	0
chim.IncA	DHX30	0.96	0
chim.IncA	TFAM	0.96	0
chim.IncA	FBLN7	0.96	0
chim.IncA	PDIA3	0.96	0
chim.IncA	CC2D1B	0.96	0
chim.IncA	EBNA1BP2	0.96	0
chim.IncA	PLOD3	0.96	0
chim.IncA	NT5DC2	0.96	0
chim.IncA	ACOT9	0.96	0
chim.IncA	SLC25A11	0.96	0
chim.IncA	MLLT4-5	0.96	0
chim.IncA	SRSF2	0.96	0
chim.IncA	RPL36A	0.96	0
chim.IncA	MRPS7	0.96	0
chim.IncA	RPL19	0.96	0
chim.IncA	KPNB1	0.96	0
chim.IncA	MRPS23	0.96	0
chim.IncA	TANC2	0.96	0
chim.IncA	ALDH3A2	0.96	0
chim.IncA	ZNF207	0.96	0
chim.IncA	RSL1D1	0.96	0
chim.IncA	BUB3	0.96	0
chim.IncA	FARSA	0.96	0
chim.IncA	RPL22	0.96	0
chim.IncA	C17orf85	0.96	0
chim.IncA	PARK7	0.96	0
chim.IncA	GLYR1	0.96	0
chim.IncA	EFTUD2	0.96	0
chim.IncA	COLGALT1	0.96	0
chim.IncA	RPL18A	0.96	0
chim.IncA	IGF2BP3	0.96	0
chim.IncA	NOP56	0.96	0
chim.IncA	LAMA5	0.96	0
chim.IncA	DHX15	0.96	0
chim.IncA	SYNCRIP	0.96	0
chim.IncA	DNAJC13	0.96	0
chim.IncA	NDUFS3	0.96	0
chim.IncA	NPM3	0.96	0
chim.IncA	PRPF6	0.96	0
chim.IncA	ZRANB2	0.96	0
chim.IncA	UTS2	0.96	0
chim.IncA	BAG4	0.96	0
chim.IncA	ACSL3	0.96	0
chim.IncA	TXNDC12	0.96	0
chim.IncA	WHSC1	0.96	0
chim.IncA	IGKC	0.96	0
chim.IncA	ARG1	0.96	0
chim.IncA	SLC25A5	0.96	0
chim.IncA	RPLP1	0.96	0
chim.IncA	RPLP2	0.96	0
chim.IncA	RPLP0	0.96	0
chim.IncA	SSB	0.96	0
chim.IncA	S100A6	0.96	0
chim.IncA	PYGL	0.96	0
chim.IncA	EPRS	0.96	0
chim.IncA	HSP90AB1	0.96	0
chim.IncA	LGALS1	0.96	0
chim.IncA	HMGB1	0.96	0
chim.IncA	PRSS56	0.96	0
chim.IncA	POLR1D	0.96	0
chim.IncA	HIST1H1E	0.96	0
chim.IncA	HSPA5	0.96	0
chim.IncA	HSPA8-2	0.96	0
chim.IncA	SLC25A6	0.96	0
chim.IncA	EEF2	0.96	0
chim.IncA	MIF	0.96	0
chim.IncA	DARS	0.96	0
chim.IncA	RPS2	0.96	0
chim.IncA	HIST1H1B	0.96	0
chim.IncA	HIST1H1C	0.96	0
chim.IncA	YBX3	0.96	0
chim.IncA	HSPA6	0.96	0
chim.IncA	HMGA1-2	0.96	0
chim.IncA	RPL35A	0.96	0
chim.IncA	RPL7	0.96	0
chim.IncA	NCL	0.96	0
chim.IncA	SFPQ	0.96	0
chim.IncA	MCM3	0.96	0
chim.IncA	RPS12	0.96	0
chim.IncA	YWHAQ	0.96	0
chim.IncA	RPL10	0.96	0
chim.IncA	RPL12	0.96	0
chim.IncA	CPS1	0.96	0
chim.IncA	YWHAB	0.96	0
chim.IncA	YWHAB-2	0.96	0
chim.IncA	SFN	0.96	0
chim.IncA	PRDX2	0.96	0
chim.IncA	MCM5	0.96	0
chim.IncA	MYH9	0.96	0
chim.IncA	COPB2	0.96	0
chim.IncA	RPL4	0.96	0
chim.IncA	HSPA9	0.96	0
chim.IncA	RPS19	0.96	0
chim.IncA	RPL13A	0.96	0
chim.IncA	RFC3	0.96	0
chim.IncA	MKI67	0.96	0
chim.IncA	NOP2	0.96	0
chim.IncA	RPL21	0.96	0
chim.IncA	RPS10	0.96	0
chim.IncA	PTDSS1	0.96	0
chim.IncA	RPL34	0.96	0
chim.IncA	RANBP2	0.96	0
chim.IncA	FXR2	0.96	0
chim.IncA	DAP3	0.96	0
chim.IncA	HNRNPA3	0.96	0
chim.IncA	KPNA2	0.96	0
chim.IncA	CAPZA1	0.96	0
chim.IncA	PLK1	0.96	0
chim.IncA	RARS	0.96	0
chim.IncA	ALDH18A1	0.96	0
chim.IncA	VCP	0.96	0
chim.IncA	MLLT4-3	0.96	0
chim.IncA	ADAR	0.96	0
chim.IncA	EIF6	0.96	0
chim.IncA	SEC61B	0.96	0
chim.IncA	S100A10	0.96	0
chim.IncA	PSME3	0.96	0
chim.IncA	RPL27	0.96	0
chim.IncA	YWHAG	0.96	0
chim.IncA	RPS15A	0.96	0
chim.IncA	YWHAE	0.96	0
chim.IncA	RPS23	0.96	0
chim.IncA	RPS18	0.96	0
chim.IncA	RPS29	0.96	0
chim.IncA	RPS13	0.96	0
chim.IncA	RPS11	0.96	0
chim.IncA	SNRPE	0.96	0
chim.IncA	SNRPF	0.96	0
chim.IncA	SNRPD3	0.96	0
chim.IncA	RPL7A	0.96	0
chim.IncA	RPS4X	0.96	0
chim.IncA	RPS6	0.96	0
chim.IncA	RPS26	0.96	0
chim.IncA	RPS28	0.96	0
chim.IncA	RPL39P5	0.96	0
chim.IncA	RPL10A	0.96	0
chim.IncA	RPL11	0.96	0
chim.IncA	RPL11-2	0.96	0
chim.IncA	RPL8	0.96	0
chim.IncA	YWHAZ	0.96	0
chim.IncA	RPL38	0.96	0
chim.IncA	RPS21	0.96	0
chim.IncA	CSNK2B-LY6G5B-1181	0.96	0
chim.IncA	EEF1A1P5	0.96	0
chim.IncA	DCD	0.96	0
chim.IncA	MRPS5	0.96	0
chim.IncA	MRPS21	0.96	0
chim.IncA	MRPS9	0.96	0
chim.IncA	LACTB	0.96	0
chim.IncA	ERH	0.96	0
chim.IncA	SRSF3	0.96	0
chim.IncA	EXOSC10	0.96	0
chim.IncA	PFKP	0.96	0
chim.IncA	RPL6	0.96	0
chim.IncA	YWHAH	0.96	0
chim.IncA	SRSF11	0.96	0
chim.IncA	PRDX1	0.96	0
chim.IncA	C1QBP	0.96	0
chim.IncA	ASPH	0.96	0
chim.IncA	SF3A3	0.96	0
chim.IncA	ILF3	0.96	0
chim.IncA	FLII	0.96	0
chim.IncA	TRIM32	0.96	0
chim.IncA	HNRNPA0	0.96	0
chim.IncA	PRDX4	0.96	0
chim.IncA	PSMD2	0.96	0
chim.IncA	SRSF5	0.96	0
chim.IncA	SRSF6	0.96	0
chim.IncA	G3BP1	0.96	0
chim.IncA	LAMC2	0.96	0
chim.IncA	TUBB2B	0.96	0
chim.IncA	TRIP12	0.96	0
chim.IncA	RRP1B	0.96	0
chim.IncA	KARS	0.96	0
chim.IncA	RRS1	0.96	0
chim.IncA	PDIA6	0.96	0
chim.IncA	NONO	0.96	0
chim.IncA	SF3B3	0.96	0
chim.IncA	OASL	0.96	0
chim.IncA	ELAVL1	0.96	0
chim.IncA	TSR1	0.96	0
chim.IncA	HKDC1	0.96	0
chim.IncA	TUBB8	0.96	0
chim.IncA	HSD17B10	0.96	0
chim.IncA	HP1BP3	0.96	0
chim.IncA	C9orf114	0.96	0
chim.IncA	IBA57	0.96	0
chim.IncA	XP32	0.96	0
chim.IncA	ATAD3B	0.96	0
chim.IncA	WDR25	0.96	0
chim.IncA	RPUSD3	0.96	0
chim.IncA	MRPL54	0.96	0
chim.IncA	PRPF8	0.96	0
chim.IncA	SBSN	0.96	0
chim.IncA	HSDL2	0.96	0
chim.IncA	ACAD11	0.96	0
chim.IncA	TUBA1A	0.96	0
chim.IncA	PARS2	0.96	0
chim.IncA	RSRC2	0.96	0
chim.IncA	TRMT1L	0.96	0
chim.IncA	NUFIP2	0.96	0
chim.IncA	CENPV	0.96	0
chim.IncA	YRDC	0.96	0
chim.IncA	SIAH1	0.96	0
chim.IncA	DNAJC10	0.96	0
chim.IncA	MRPL41	0.96	0
chim.IncA	FTSJ3	0.96	0
chim.IncA	FAM9A	0.96	0
chim.IncA	PRPF38A	0.96	0
chim.IncA	SERBP1	0.96	0
chim.IncA	DDX54	0.96	0
chim.IncA	BRIX1	0.96	0
chim.IncA	SNRNP27	0.96	0
chim.IncA	ATXN2L	0.96	0
chim.IncA	AHCTF1	0.96	0
chim.IncA	H1FX	0.96	0
chim.IncA	HSPH1	0.96	0
chim.IncA	MRPS31	0.96	0
chim.IncA	UPF1	0.96	0
chim.IncA	KHSRP	0.96	0
chim.IncA	ISOC2	0.96	0
chim.IncA	PTCD3	0.96	0
chim.IncA	PGAM5	0.96	0
chim.IncA	RBM17	0.96	0
chim.IncA	DOCK7	0.96	0
chim.IncA	SERPINB12	0.96	0
chim.IncA	RBM14	0.96	0
chim.IncA	PURB	0.96	0
chim.IncA	POP1	0.96	0
chim.IncA	C12orf57	0.96	0
chim.IncA	PKP2	0.96	0
chim.IncA	GRWD1	0.96	0
chim.IncA	MYBBP1A	0.96	0
chim.IncA	PDCD2L	0.96	0
chim.IncA	LLPH	0.96	0
chim.IncA	ERP44	0.96	0
chim.IncA	MCMBP	0.96	0
chim.IncA	MMTAG2	0.96	0
chim.IncA	TUBB6	0.96	0
chim.IncA	GNL3	0.96	0
chim.IncA	OSBPL10	0.96	0
chim.IncA	GTPBP4	0.96	0
chim.IncA	TANC1	0.96	0
chim.IncA	NAT10	0.96	0
chim.IncA	XRN2	0.96	0
chim.IncA	RACGAP1	0.96	0
chim.IncA	FN3K	0.96	0
chim.IncA	TFB2M	0.96	0
chim.IncA	NMNAT1	0.96	0
chim.IncA	RNMTL1	0.96	0
chim.IncA	MCCC2	0.96	0
chim.IncA	TANC2	0.96	0
chim.IncA	LUC7L	0.96	0
chim.IncA	DDX21	0.96	0
chim.IncA	FARSB	0.96	0
chim.IncA	FBXO28	0.96	0
chim.IncA	RBM28	0.96	0
chim.IncA	ARGLU1	0.96	0
chim.IncA	UGGT1	0.96	0
chim.IncA	FAM120A	0.96	0
chim.IncA	SACS	0.96	0
chim.IncA	GLTSCR2	0.96	0
chim.IncA	RRBP1	0.96	0
chim.IncA	HERC5	0.96	0
chim.IncA	G3BP2	0.96	0
chim.IncA	NUDC	0.96	0
chim.IncA	LUC7L2	0.96	0
chim.IncA	MRPL11	0.96	0
chim.IncA	RRP15	0.96	0
chim.IncA	NOP16	0.96	0
chim.IncA	RPL36	0.96	0
chim.IncA	LAS1L	0.96	0
chim.IncA	RBM8A	0.96	0
chim.IncA	MRPS18B	0.96	0
