# Supplementary material for: Inc/GFP chimera protein-based interactomics reveals host cellular interactions of Cps0558, a novel Chlamydia psittaci inclusion protein
Source: Pathog Dis. 2025 Oct 22;83:ftaf012. doi: 10.1093/femspd/ftaf012 (PMC12648544; doi:10.1093/femspd/ftaf012)
Supplement: ftaf012_Supplemental_Files [file ftaf012_supplemental_files.zip › Manuscript_Gensch_Supplemental Table 4.xlsx]

## Sheet: chim.Cps0558 (C. psittaci)
Bait	Prey	BDFR	SaintScore
chim.Cps0558	ACAD11	0	1
chim.Cps0558	HSPH1	0	0.95
chim.Cps0558	PLK1	0.1	0.45
chim.Cps0558	LOC400499	0.19	0.22
chim.Cps0558	BAG4	0.19	0.22
chim.Cps0558	RPS19	0.19	0.22
chim.Cps0558	PRDX4	0.19	0.22
chim.Cps0558	TUBB6	0.19	0.22
chim.Cps0558	HNRNPU	0.48	0.2
chim.Cps0558	NDUFA5	0.51	0.18
chim.Cps0558	TCEANC	0.51	0.18
chim.Cps0558	PARK7	0.56	0.08
chim.Cps0558	RPS29	0.59	0.07
chim.Cps0558	PRPF40A	0.61	0.06
chim.Cps0558	HSPA5	0.63	0.04
chim.Cps0558	HSPA6	0.65	0.03
chim.Cps0558	RPS11	0.65	0.03
chim.Cps0558	SART1	0.68	0.03
chim.Cps0558	PRPF38A	0.68	0.03
chim.Cps0558	COPB2	0.71	0.03
chim.Cps0558	RPS6	0.71	0.03
chim.Cps0558	SELE	0.73	0.02
chim.Cps0558	RPL31	0.74	0.02
chim.Cps0558	FASN	0.75	0.02
chim.Cps0558	FBLN7	0.76	0.02
chim.Cps0558	RPS4X	0.76	0.02
chim.Cps0558	PCBP1	0.78	0.02
chim.Cps0558	HNRNPA1	0.78	0.01
chim.Cps0558	SRRM1	0.79	0.01
chim.Cps0558	CRKL	0.8	0.01
chim.Cps0558	HNRNPK	0.8	0.01
chim.Cps0558	RPS5	0.81	0.01
chim.Cps0558	RPL10	0.81	0.01
chim.Cps0558	DAP3	0.81	0.01
chim.Cps0558	SF3A1	0.81	0.01
chim.Cps0558	COPE	0.83	0
chim.Cps0558	PPIA	0.83	0
chim.Cps0558	CHERP	0.84	0
chim.Cps0558	DSP	0.84	0
chim.Cps0558	DNAJA1	0.84	0
chim.Cps0558	RPS14	0.85	0
chim.Cps0558	IMPDH2	0.85	0
chim.Cps0558	PPIB	0.85	0
chim.Cps0558	YBX1	0.85	0
chim.Cps0558	RCC2	0.85	0
chim.Cps0558	RBM25	0.86	0
chim.Cps0558	TUBB4B	0.86	0
chim.Cps0558	DNAJA2	0.87	0
chim.Cps0558	RPS3A	0.87	0
chim.Cps0558	SNRPA	0.88	0
chim.Cps0558	RPS27	0.88	0
chim.Cps0558	SUB1	0.88	0
chim.Cps0558	RPS27A	0.88	0
chim.Cps0558	ERP44	0.88	0
chim.Cps0558	COPA	0.89	0
chim.Cps0558	RPL30	0.89	0
chim.Cps0558	SF3B2	0.89	0
chim.Cps0558	RPS8	0.89	0
chim.Cps0558	TUBA1B	0.89	0
chim.Cps0558	PUF60	0.9	0
chim.Cps0558	LUC7L3	0.9	0
chim.Cps0558	HIST1H2BH	0.9	0
chim.Cps0558	RPL23	0.9	0
chim.Cps0558	SF1	0.9	0
chim.Cps0558	ABHD10	0.9	0
chim.Cps0558	TXNDC12	0.91	0
chim.Cps0558	SNRNP70	0.91	0
chim.Cps0558	U2AF1	0.91	0
chim.Cps0558	ACTB	0.91	0
chim.Cps0558	RPS16	0.91	0
chim.Cps0558	RPS18	0.91	0
chim.Cps0558	SNRPD2	0.91	0
chim.Cps0558	RPS25	0.91	0
chim.Cps0558	DDX46	0.92	0
chim.Cps0558	HSPA1B	0.92	0
chim.Cps0558	DDX17	0.92	0
chim.Cps0558	CAD	0.92	0
chim.Cps0558	KRT18	0.92	0
chim.Cps0558	U2AF2	0.92	0
chim.Cps0558	HSPA9	0.92	0
chim.Cps0558	RPS20	0.92	0
chim.Cps0558	EEF1A1P5	0.92	0
chim.Cps0558	TRIM32	0.92	0
chim.Cps0558	CCDC55	0.93	0
chim.Cps0558	RPS9	0.93	0
chim.Cps0558	YTHDF3	0.93	0
chim.Cps0558	NOSIP	0.93	0
chim.Cps0558	CAPNS1	0.93	0
chim.Cps0558	HNRNPDL	0.93	0
chim.Cps0558	RPS24	0.93	0
chim.Cps0558	DDX50	0.93	0
chim.Cps0558	DHX57	0.93	0
chim.Cps0558	RBM15	0.93	0
chim.Cps0558	TARDBP	0.93	0
chim.Cps0558	RPL17	0.93	0
chim.Cps0558	ZCCHC17	0.93	0
chim.Cps0558	SENP3	0.93	0
chim.Cps0558	HNRNPM	0.93	0
chim.Cps0558	SEP15	0.93	0
chim.Cps0558	SRRM2	0.93	0
chim.Cps0558	WDR18	0.93	0
chim.Cps0558	HNRNPUL1	0.93	0
chim.Cps0558	GPATCH4	0.93	0
chim.Cps0558	NOLC1	0.93	0
chim.Cps0558	PRPF38B	0.93	0
chim.Cps0558	SNRPC	0.93	0
chim.Cps0558	STAU2	0.93	0
chim.Cps0558	IGHV3-72	0.93	0
chim.Cps0558	SRSF7	0.93	0
chim.Cps0558	LARP1	0.93	0
chim.Cps0558	RPS15	0.93	0
chim.Cps0558	RPSA	0.93	0
chim.Cps0558	ZC3H8	0.93	0
chim.Cps0558	CRY2	0.93	0
chim.Cps0558	CDK11B	0.93	0
chim.Cps0558	SRSF4	0.93	0
chim.Cps0558	DDX3X	0.93	0
chim.Cps0558	SSBP1	0.93	0
chim.Cps0558	AP2A2	0.93	0
chim.Cps0558	DECR2	0.93	0
chim.Cps0558	CENPV	0.93	0
chim.Cps0558	MATR3	0.93	0
chim.Cps0558	H2AFJ	0.93	0
chim.Cps0558	PTBP1	0.93	0
chim.Cps0558	TJP2	0.93	0
chim.Cps0558	RBMX2	0.93	0
chim.Cps0558	BCLAF1	0.93	0
chim.Cps0558	PSMC2	0.93	0
chim.Cps0558	RPL9	0.93	0
chim.Cps0558	RPS7	0.93	0
chim.Cps0558	HADHA	0.93	0
chim.Cps0558	ENO1	0.93	0
chim.Cps0558	RPL5	0.93	0
chim.Cps0558	HSD17B4	0.93	0
chim.Cps0558	CSNK2A1	0.93	0
chim.Cps0558	RPL15	0.93	0
chim.Cps0558	HNRNPL	0.93	0
chim.Cps0558	RPL29	0.93	0
chim.Cps0558	THRAP3	0.93	0
chim.Cps0558	SLC22A23	0.93	0
chim.Cps0558	MPG	0.93	0
chim.Cps0558	VWA8	0.93	0
chim.Cps0558	HSPA8	0.93	0
chim.Cps0558	SRPK2	0.93	0
chim.Cps0558	MLLT4	0.93	0
chim.Cps0558	RPL23A	0.93	0
chim.Cps0558	SNRPG	0.93	0
chim.Cps0558	VIM	0.93	0
chim.Cps0558	PABPC4	0.93	0
chim.Cps0558	HNRNPC	0.93	0
chim.Cps0558	PPP2R1A	0.93	0
chim.Cps0558	H3F3B	0.93	0
chim.Cps0558	POLDIP2	0.93	0
chim.Cps0558	PSMA1	0.93	0
chim.Cps0558	DEK	0.93	0
chim.Cps0558	SLC25A10	0.93	0
chim.Cps0558	HNRNPR	0.93	0
chim.Cps0558	FXR1	0.93	0
chim.Cps0558	RPN1	0.93	0
chim.Cps0558	MYL6	0.93	0
chim.Cps0558	PTCD2	0.93	0
chim.Cps0558	SPATS2L	0.93	0
chim.Cps0558	EEF1E1	0.93	0
chim.Cps0558	KPNA1	0.93	0
chim.Cps0558	RPL37A	0.93	0
chim.Cps0558	NIFK	0.93	0
chim.Cps0558	AZGP1	0.93	0
chim.Cps0558	PELP1	0.93	0
chim.Cps0558	MRPS34	0.93	0
chim.Cps0558	RPL24	0.93	0
chim.Cps0558	C7orf50	0.93	0
chim.Cps0558	RPL32	0.93	0
chim.Cps0558	HNRNPAB	0.93	0
chim.Cps0558	SEC31A	0.93	0
chim.Cps0558	OPA1	0.93	0
chim.Cps0558	RPL26	0.93	0
chim.Cps0558	SKP1	0.93	0
chim.Cps0558	ATP5J2	0.93	0
chim.Cps0558	FLNB	0.93	0
chim.Cps0558	RPL14	0.93	0
chim.Cps0558	PABPC1	0.93	0
chim.Cps0558	ZC3H18	0.93	0
chim.Cps0558	DHX36	0.93	0
chim.Cps0558	ALYREF	0.93	0
chim.Cps0558	TOP2B	0.93	0
chim.Cps0558	HNRNPH1	0.93	0
chim.Cps0558	LRCH3	0.93	0
chim.Cps0558	HSPA4L	0.93	0
chim.Cps0558	MRPS17	0.93	0
chim.Cps0558	SRP9	0.93	0
chim.Cps0558	NUP155	0.93	0
chim.Cps0558	TBL2	0.93	0
chim.Cps0558	RBM6	0.93	0
chim.Cps0558	RPL27A	0.93	0
chim.Cps0558	RRP8	0.93	0
chim.Cps0558	FAU	0.93	0
chim.Cps0558	FRG1	0.93	0
chim.Cps0558	RPL35	0.93	0
chim.Cps0558	PHB2	0.93	0
chim.Cps0558	PRPF19	0.93	0
chim.Cps0558	SAP30BP	0.93	0
chim.Cps0558	GRSF1	0.93	0
chim.Cps0558	TINAGL1	0.93	0
chim.Cps0558	SPATS2	0.93	0
chim.Cps0558	SLC25A3	0.93	0
chim.Cps0558	PCBP2	0.93	0
chim.Cps0558	RPL10	0.93	0
chim.Cps0558	CPSF6	0.93	0
chim.Cps0558	CAPRIN1	0.93	0
chim.Cps0558	RPL18	0.93	0
chim.Cps0558	C14orf166	0.93	0
chim.Cps0558	ZNF512	0.93	0
chim.Cps0558	MRPS22	0.93	0
chim.Cps0558	MRPS27	0.93	0
chim.Cps0558	CEP170	0.93	0
chim.Cps0558	RBMX	0.93	0
chim.Cps0558	GOLGA4	0.93	0
chim.Cps0558	CALM2	0.93	0
chim.Cps0558	MRPS28	0.93	0
chim.Cps0558	MATN2	0.93	0
chim.Cps0558	RBBP4	0.93	0
chim.Cps0558	NUMA1	0.93	0
chim.Cps0558	MRPS35	0.93	0
chim.Cps0558	ARF3	0.93	0
chim.Cps0558	ATP5B	0.93	0
chim.Cps0558	RPL28	0.93	0
chim.Cps0558	SRP14	0.93	0
chim.Cps0558	EIF2AK4	0.93	0
chim.Cps0558	RPS17	0.93	0
chim.Cps0558	FUS	0.93	0
chim.Cps0558	CSNK2A2	0.93	0
chim.Cps0558	DHX30	0.93	0
chim.Cps0558	TFAM	0.93	0
chim.Cps0558	PDIA3	0.93	0
chim.Cps0558	CC2D1B	0.93	0
chim.Cps0558	EBNA1BP2	0.93	0
chim.Cps0558	PLOD3	0.93	0
chim.Cps0558	NT5DC2	0.93	0
chim.Cps0558	ACOT9	0.93	0
chim.Cps0558	SLC25A11	0.93	0
chim.Cps0558	MLLT4-5	0.93	0
chim.Cps0558	SRSF2	0.93	0
chim.Cps0558	RPL36A	0.93	0
chim.Cps0558	MRPS7	0.93	0
chim.Cps0558	DDX5	0.93	0
chim.Cps0558	RPL19	0.93	0
chim.Cps0558	SRSF1	0.93	0
chim.Cps0558	KPNB1	0.93	0
chim.Cps0558	SNRPN	0.93	0
chim.Cps0558	SNRPD1	0.93	0
chim.Cps0558	MRPS23	0.93	0
chim.Cps0558	TANC2	0.93	0
chim.Cps0558	ALDH3A2	0.93	0
chim.Cps0558	ZNF207	0.93	0
chim.Cps0558	RSL1D1	0.93	0
chim.Cps0558	BUB3	0.93	0
chim.Cps0558	FARSA	0.93	0
chim.Cps0558	RPL22	0.93	0
chim.Cps0558	C17orf85	0.93	0
chim.Cps0558	GLYR1	0.93	0
chim.Cps0558	EFTUD2	0.93	0
chim.Cps0558	ATP5A1	0.93	0
chim.Cps0558	COLGALT1	0.93	0
chim.Cps0558	RPL18A	0.93	0
chim.Cps0558	IGF2BP3	0.93	0
chim.Cps0558	NOP56	0.93	0
chim.Cps0558	U2SURP	0.93	0
chim.Cps0558	LAMA5	0.93	0
chim.Cps0558	DHX15	0.93	0
chim.Cps0558	NUDT21	0.93	0
chim.Cps0558	SYNCRIP	0.93	0
chim.Cps0558	CTNND1	0.93	0
chim.Cps0558	DNAJC13	0.93	0
chim.Cps0558	NDUFS3	0.93	0
chim.Cps0558	SF3B1	0.93	0
chim.Cps0558	NPM3	0.93	0
chim.Cps0558	PRPF6	0.93	0
chim.Cps0558	ZRANB2	0.93	0
chim.Cps0558	UTS2	0.93	0
chim.Cps0558	ACSL3	0.93	0
chim.Cps0558	BAG2	0.93	0
chim.Cps0558	WHSC1	0.93	0
chim.Cps0558	GSR	0.93	0
chim.Cps0558	IGKC	0.93	0
chim.Cps0558	LMNA	0.93	0
chim.Cps0558	HSPB1	0.93	0
chim.Cps0558	ARG1	0.93	0
chim.Cps0558	SLC25A5	0.93	0
chim.Cps0558	RPLP1	0.93	0
chim.Cps0558	RPLP2	0.93	0
chim.Cps0558	RPLP0	0.93	0
chim.Cps0558	SSB	0.93	0
chim.Cps0558	S100A6	0.93	0
chim.Cps0558	PYGL	0.93	0
chim.Cps0558	NPM1	0.93	0
chim.Cps0558	ANXA2	0.93	0
chim.Cps0558	TUBB	0.93	0
chim.Cps0558	EPRS	0.93	0
chim.Cps0558	HSP90AB1	0.93	0
chim.Cps0558	LGALS1	0.93	0
chim.Cps0558	HMGB1	0.93	0
chim.Cps0558	SNRPA1	0.93	0
chim.Cps0558	PRSS56	0.93	0
chim.Cps0558	POLR1D	0.93	0
chim.Cps0558	HIST1H1E	0.93	0
chim.Cps0558	HSPD1	0.93	0
chim.Cps0558	HSPA8-2	0.93	0
chim.Cps0558	TOP1	0.93	0
chim.Cps0558	SLC25A6	0.93	0
chim.Cps0558	EEF2	0.93	0
chim.Cps0558	MIF	0.93	0
chim.Cps0558	DARS	0.93	0
chim.Cps0558	RPS2	0.93	0
chim.Cps0558	HIST1H1B	0.93	0
chim.Cps0558	HIST1H1C	0.93	0
chim.Cps0558	YBX3	0.93	0
chim.Cps0558	HMGA1	0.93	0
chim.Cps0558	HMGA1-2	0.93	0
chim.Cps0558	RPL35A	0.93	0
chim.Cps0558	RPL7	0.93	0
chim.Cps0558	NCL	0.93	0
chim.Cps0558	HNRNPA2B1	0.93	0
chim.Cps0558	SFPQ	0.93	0
chim.Cps0558	RPS3	0.93	0
chim.Cps0558	MCM3	0.93	0
chim.Cps0558	RPS12	0.93	0
chim.Cps0558	RPL13	0.93	0
chim.Cps0558	YWHAQ	0.93	0
chim.Cps0558	ABCD3	0.93	0
chim.Cps0558	RPL12	0.93	0
chim.Cps0558	PDIA3	0.93	0
chim.Cps0558	CPS1	0.93	0
chim.Cps0558	CASP14	0.93	0
chim.Cps0558	YWHAB	0.93	0
chim.Cps0558	YWHAB-2	0.93	0
chim.Cps0558	SFN	0.93	0
chim.Cps0558	PRDX2	0.93	0
chim.Cps0558	MCM5	0.93	0
chim.Cps0558	MYH9	0.93	0
chim.Cps0558	RPL4	0.93	0
chim.Cps0558	RPL3	0.93	0
chim.Cps0558	RPL13A	0.93	0
chim.Cps0558	RFC3	0.93	0
chim.Cps0558	MKI67	0.93	0
chim.Cps0558	NOP2	0.93	0
chim.Cps0558	RPL21	0.93	0
chim.Cps0558	RPS10	0.93	0
chim.Cps0558	PTDSS1	0.93	0
chim.Cps0558	RPL34	0.93	0
chim.Cps0558	TUFM	0.93	0
chim.Cps0558	RANBP2	0.93	0
chim.Cps0558	FXR2	0.93	0
chim.Cps0558	HNRNPA3	0.93	0
chim.Cps0558	KPNA2	0.93	0
chim.Cps0558	HNRNPF	0.93	0
chim.Cps0558	CAPZA1	0.93	0
chim.Cps0558	RARS	0.93	0
chim.Cps0558	ALDH18A1	0.93	0
chim.Cps0558	VCP	0.93	0
chim.Cps0558	MFAP1	0.93	0
chim.Cps0558	MLLT4-3	0.93	0
chim.Cps0558	ADAR	0.93	0
chim.Cps0558	EIF6	0.93	0
chim.Cps0558	SEC61B	0.93	0
chim.Cps0558	S100A10	0.93	0
chim.Cps0558	PSME3	0.93	0
chim.Cps0558	RPL27	0.93	0
chim.Cps0558	YWHAG	0.93	0
chim.Cps0558	RPS15A	0.93	0
chim.Cps0558	YWHAE	0.93	0
chim.Cps0558	RPS23	0.93	0
chim.Cps0558	RPS13	0.93	0
chim.Cps0558	SNRPE	0.93	0
chim.Cps0558	SNRPF	0.93	0
chim.Cps0558	SNRPD3	0.93	0
chim.Cps0558	RPL7A	0.93	0
chim.Cps0558	HIST1H4A	0.93	0
chim.Cps0558	RPS26	0.93	0
chim.Cps0558	RPS28	0.93	0
chim.Cps0558	RPL39P5	0.93	0
chim.Cps0558	RPL10A	0.93	0
chim.Cps0558	RPL11	0.93	0
chim.Cps0558	RPL11-2	0.93	0
chim.Cps0558	RPL8	0.93	0
chim.Cps0558	YWHAZ	0.93	0
chim.Cps0558	RPL38	0.93	0
chim.Cps0558	RPS21	0.93	0
chim.Cps0558	CSNK2B-LY6G5B-1181	0.93	0
chim.Cps0558	PRKDC	0.93	0
chim.Cps0558	DCD	0.93	0
chim.Cps0558	MRPS5	0.93	0
chim.Cps0558	MRPS21	0.93	0
chim.Cps0558	MRPS9	0.93	0
chim.Cps0558	LACTB	0.93	0
chim.Cps0558	ERH	0.93	0
chim.Cps0558	SRSF3	0.93	0
chim.Cps0558	EXOSC10	0.93	0
chim.Cps0558	PFKP	0.93	0
chim.Cps0558	DSG1	0.93	0
chim.Cps0558	RPL6	0.93	0
chim.Cps0558	YWHAH	0.93	0
chim.Cps0558	SRSF11	0.93	0
chim.Cps0558	PRDX1	0.93	0
chim.Cps0558	C1QBP	0.93	0
chim.Cps0558	KHDRBS1	0.93	0
chim.Cps0558	DHX9	0.93	0
chim.Cps0558	LGALS3BP	0.93	0
chim.Cps0558	DSC1	0.93	0
chim.Cps0558	ASPH	0.93	0
chim.Cps0558	SF3A3	0.93	0
chim.Cps0558	ILF3	0.93	0
chim.Cps0558	FLII	0.93	0
chim.Cps0558	HNRNPA0	0.93	0
chim.Cps0558	PSMD2	0.93	0
chim.Cps0558	SRSF5	0.93	0
chim.Cps0558	SRSF6	0.93	0
chim.Cps0558	G3BP1	0.93	0
chim.Cps0558	LAMB3	0.93	0
chim.Cps0558	LAMC2	0.93	0
chim.Cps0558	TUBB2B	0.93	0
chim.Cps0558	RBM39	0.93	0
chim.Cps0558	TRIP12	0.93	0
chim.Cps0558	RRP1B	0.93	0
chim.Cps0558	KARS	0.93	0
chim.Cps0558	RRS1	0.93	0
chim.Cps0558	PDIA6	0.93	0
chim.Cps0558	PLEC	0.93	0
chim.Cps0558	NONO	0.93	0
chim.Cps0558	SF3B3	0.93	0
chim.Cps0558	OASL	0.93	0
chim.Cps0558	ELAVL1	0.93	0
chim.Cps0558	TSR1	0.93	0
chim.Cps0558	HKDC1	0.93	0
chim.Cps0558	TUBB8	0.93	0
chim.Cps0558	HSD17B10	0.93	0
chim.Cps0558	HP1BP3	0.93	0
chim.Cps0558	C9orf114	0.93	0
chim.Cps0558	IBA57	0.93	0
chim.Cps0558	KPRP	0.93	0
chim.Cps0558	XP32	0.93	0
chim.Cps0558	ATAD3B	0.93	0
chim.Cps0558	WDR25	0.93	0
chim.Cps0558	RPUSD3	0.93	0
chim.Cps0558	MRPL54	0.93	0
chim.Cps0558	MRPL14	0.93	0
chim.Cps0558	PRPF8	0.93	0
chim.Cps0558	SBSN	0.93	0
chim.Cps0558	HSDL2	0.93	0
chim.Cps0558	TUBA1A	0.93	0
chim.Cps0558	PARS2	0.93	0
chim.Cps0558	RSRC2	0.93	0
chim.Cps0558	TRMT1L	0.93	0
chim.Cps0558	ZC3HAV1	0.93	0
chim.Cps0558	NUFIP2	0.93	0
chim.Cps0558	CENPV	0.93	0
chim.Cps0558	YRDC	0.93	0
chim.Cps0558	SIAH1	0.93	0
chim.Cps0558	DNAJC10	0.93	0
chim.Cps0558	MRPL41	0.93	0
chim.Cps0558	FTSJ3	0.93	0
chim.Cps0558	FAM9A	0.93	0
chim.Cps0558	CPSF7	0.93	0
chim.Cps0558	TXNDC5	0.93	0
chim.Cps0558	SERBP1	0.93	0
chim.Cps0558	RNF214	0.93	0
chim.Cps0558	DDX54	0.93	0
chim.Cps0558	BRIX1	0.93	0
chim.Cps0558	PPIL4	0.93	0
chim.Cps0558	SNRNP27	0.93	0
chim.Cps0558	ATXN2L	0.93	0
chim.Cps0558	AHCTF1	0.93	0
chim.Cps0558	H1FX	0.93	0
chim.Cps0558	MRPS31	0.93	0
chim.Cps0558	TAF15	0.93	0
chim.Cps0558	UPF1	0.93	0
chim.Cps0558	KHSRP	0.93	0
chim.Cps0558	ISOC2	0.93	0
chim.Cps0558	DNAJA3	0.93	0
chim.Cps0558	PTCD3	0.93	0
chim.Cps0558	PGAM5	0.93	0
chim.Cps0558	RBM17	0.93	0
chim.Cps0558	DOCK7	0.93	0
chim.Cps0558	SERPINB12	0.93	0
chim.Cps0558	RBM14	0.93	0
chim.Cps0558	PURB	0.93	0
chim.Cps0558	POP1	0.93	0
chim.Cps0558	C12orf57	0.93	0
chim.Cps0558	PKP2	0.93	0
chim.Cps0558	GRWD1	0.93	0
chim.Cps0558	MYBBP1A	0.93	0
chim.Cps0558	PDCD2L	0.93	0
chim.Cps0558	LLPH	0.93	0
chim.Cps0558	MCMBP	0.93	0
chim.Cps0558	MMTAG2	0.93	0
chim.Cps0558	GNL3	0.93	0
chim.Cps0558	OSBPL10	0.93	0
chim.Cps0558	GTPBP4	0.93	0
chim.Cps0558	TANC1	0.93	0
chim.Cps0558	NAT10	0.93	0
chim.Cps0558	XRN2	0.93	0
chim.Cps0558	RACGAP1	0.93	0
chim.Cps0558	FN3K	0.93	0
chim.Cps0558	TFB2M	0.93	0
chim.Cps0558	NMNAT1	0.93	0
chim.Cps0558	RNMTL1	0.93	0
chim.Cps0558	MCCC2	0.93	0
chim.Cps0558	TANC2	0.93	0
chim.Cps0558	LUC7L	0.93	0
chim.Cps0558	DDX21	0.93	0
chim.Cps0558	FARSB	0.93	0
chim.Cps0558	FBXO28	0.93	0
chim.Cps0558	ATAD3A	0.93	0
chim.Cps0558	RBM28	0.93	0
chim.Cps0558	ARGLU1	0.93	0
chim.Cps0558	UGGT1	0.93	0
chim.Cps0558	FAM120A	0.93	0
chim.Cps0558	SACS	0.93	0
chim.Cps0558	GLTSCR2	0.93	0
chim.Cps0558	RRBP1	0.93	0
chim.Cps0558	HERC5	0.93	0
chim.Cps0558	G3BP2	0.93	0
chim.Cps0558	NUDC	0.93	0
chim.Cps0558	LUC7L2	0.93	0
chim.Cps0558	MRPL11	0.93	0
chim.Cps0558	RRP15	0.93	0
chim.Cps0558	NOP16	0.93	0
chim.Cps0558	RPL36	0.93	0
chim.Cps0558	PKP3	0.93	0
chim.Cps0558	LAS1L	0.93	0
chim.Cps0558	RBM8A	0.93	0
chim.Cps0558	MRPS18B	0.93	0
